# Supplementary material for: AI-based digital pathology and spatial proteomics enable precision oncology: A case report of recurrent melanoma in a young patient
Source: NPJ Precis Oncol. 2026 Jul 28;10:296. doi: 10.1038/s41698-026-01569-w (PMC13416036; doi:10.1038/s41698-026-01569-w)
Supplement: Supplementary file 2 — Supplementary Data_Table S4 [file 41698_2026_1569_MOESM2_ESM.xlsx]

## Sheet: Table S4
Protein.Group	Protein.Ids	Protein.Names	Genes	First.Protein.Description	D:\CollaborationProjects\PatientY\rawFiles\LCM\20240417_PatientY_4772_A2_20.raw	D:\CollaborationProjects\PatientY\rawFiles\LCM\20240417_PatientY_13612_A1_21_R1.raw	D:\CollaborationProjects\PatientY\rawFiles\LCM\20240417_PatientY_Met4772_A1_20_R1.raw	D:\CollaborationProjects\PatientY\rawFiles\LCM\20240417_PatientY_Met4772_A3_20_R1.raw	D:\CollaborationProjects\PatientY\rawFiles\LCM\20240417_PatientY_Prim2241_1_2016_R1.raw	D:\CollaborationProjects\PatientY\rawFiles\LCM\B1_20241008.raw	D:\CollaborationProjects\PatientY\rawFiles\LCM\B2_20241008.raw	D:\CollaborationProjects\PatientY\rawFiles\LCM\B3_20241008.raw	D:\CollaborationProjects\PatientY\rawFiles\LCM\B4_20241008.raw	D:\CollaborationProjects\PatientY\rawFiles\LCM\BS4_20241008.raw	D:\CollaborationProjects\PatientY\rawFiles\LCM\LN_20241008.raw	D:\CollaborationProjects\PatientY\rawFiles\LCM\LS_20241008.raw	D:\CollaborationProjects\PatientY\rawFiles\LCM\LT_20241008.raw	D:\CollaborationProjects\PatientY\rawFiles\LCM\PT1_20241008.raw	D:\CollaborationProjects\PatientY\rawFiles\LCM\PT2_20241008.raw	D:\CollaborationProjects\PatientY\rawFiles\LCM\PTS_20241008.raw
A0A075B6H9	A0A075B6H9	LV469_HUMAN	IGLV4-69	Immunoglobulin lambda variable 4-69	193404	111562	203710	237668	446984						382086	938551	454446	1514790
A0A075B6I0	A0A075B6I0	LV861_HUMAN	IGLV8-61	Immunoglobulin lambda variable 8-61	216892	82589.6	187245	217598	130454						278315	215460	213206
A0A075B6K0;P01717;P01718	P01717;P01718;A0A075B6K0	LV316_HUMAN;LV325_HUMAN;LV327_HUMAN	IGLV3-16;IGLV3-25;IGLV3-27	Immunoglobulin lambda variable 3-16	155119		145097	135573								170616	224015
A0A075B6K4;P01715	P01715;A0A075B6K4	LV301_HUMAN;LV310_HUMAN	IGLV3-1;IGLV3-10	Immunoglobulin lambda variable 3-10	265991	102992	242440	192839	221164				82391.5	154389	375795	579359	456707
A0A075B6K5	A0A075B6K5	LV39_HUMAN	IGLV3-9	Immunoglobulin lambda variable 3-9	116448	108855	110954	142745
A0A075B6P5;P01615	P01615;A0A075B6P5	KV228_HUMAN;KVD28_HUMAN	IGKV2-28;IGKV2D-28	Immunoglobulin kappa variable 2-28	165753		153926	198849	160728						1206860		905841
A0A075B6R9;A0A0C4DH68	A0A075B6R9;A0A0C4DH68	KV224_HUMAN;KVD24_HUMAN	IGKV2-24;IGKV2D-24	Probable non-functional immunoglobulin kappa variable 2D-24	300487	129623	314921	248914	230249				120473		349378	608524	803163
A0A075B6S2;A0A0A0MRZ7;A2NJV5	A2NJV5;A0A075B6R9;A0A075B6S2;A0A0A0MRZ7;A0A0C4DH68	KV229_HUMAN;KVD26_HUMAN;KVD29_HUMAN	IGKV2-29;IGKV2D-26;IGKV2D-29	Immunoglobulin kappa variable 2D-29	1092990	288594	952735	903496	743909	100195	92082.8		142146	340651	1323620	2388510	1490200	351179	264260	1079380
A0A0A0MRZ8;P04433	P04433;A0A0A0MRZ8	KV311_HUMAN;KVD11_HUMAN	IGKV3-11;IGKV3D-11	Immunoglobulin kappa variable 3D-11	1856090	343444	1708780	1523790	1303660			123038	141781	480410	3455030	3911890	2644560	699041	404760	1540230
A0A0A0MS15	A0A0A0MS15	HV349_HUMAN	IGHV3-49	Immunoglobulin heavy variable 3-49	377968	154351	310394	299308	226730
A0A0B4J1U7	A0A0B4J1U7	HV601_HUMAN	IGHV6-1	Immunoglobulin heavy variable 6-1	638320	134050	530626	551388	655360						542034	404297	392539	177023
A0A0B4J1V0	A0A0B4J1V0	HV315_HUMAN	IGHV3-15	Immunoglobulin heavy variable 3-15	1920920	351295	1829440	1454910	1055420				72059.4	156396	1215480	1471090	863637	194790		803066
A0A0B4J1X5	P01764;P01768;P01772;P01767;A0A0B4J1X5;A0A0C4DH42;P0DP02;P0DP03	HV374_HUMAN	IGHV3-74	Immunoglobulin heavy variable 3-74	859596	372911	798508	744384	688009				89032.7	252468	923759	1331840	704030	238074
A0A0B4J1Y8	A0A0B4J1Y8	LV949_HUMAN	IGLV9-49	Immunoglobulin lambda variable 9-49	109232		120985								118382	210346	505780
A0A0B4J2D5;P0DPI2	A0A0B4J2D5;P0DPI2;A0A0B4J2D5-2;P0DPI2-2	GAL3A_HUMAN;GAL3B_HUMAN	GATD3;GATD3B	Putative glutamine amidotransferase-like class 1 domain-containing protein 3B, mitochondrial	816796	709065	821972	933102	933151	818895	880537	830885	627947	764394	769756	1114350	737722	672217	857877	681962
A0A0C4DH25	A0A0C4DH25	KVD20_HUMAN	IGKV3D-20	Immunoglobulin kappa variable 3D-20	435880		582282	356085	297146				71297.7		759933	1162130	1720970	124438		525321
A0A0C4DH31	A0A0C4DH31	HV118_HUMAN	IGHV1-18	Immunoglobulin heavy variable 1-18	99922.4	20645.4	104074	105785								415513		125496
A0A0C4DH34	A0A0C4DH34	HV428_HUMAN	IGHV4-28	Immunoglobulin heavy variable 4-28	79082.4		94261.9	64103.9
A0A0C4DH38	A0A0C4DH38	HV551_HUMAN	IGHV5-51	Immunoglobulin heavy variable 5-51	90833.5	28718.2	69211.9	105405
A0A0C4DH41;P01824;P01825;P06331;P0DP06;P0DP08	P01824;P01825;P06331;A0A0C4DH41;P0DP06;P0DP08	HV434_HUMAN;HV439_HUMAN;HV459_HUMAN;HV461_HUMAN;HVD34_HUMAN;HVD82_HUMAN	IGHV4-30-4;IGHV4-34;IGHV4-38-2;IGHV4-39;IGHV4-59;IGHV4-61	Immunoglobulin heavy variable 4-61	705983	249722	656673	546129	385638						586968	415658	662548	140209
A0A0C4DH67	A0A0C4DH67	KV108_HUMAN	IGKV1-8	Immunoglobulin kappa variable 1-8	162750	83153.7	129129	169384
A0A0C4DH72;A0A0C4DH73;P01597;P01611;P04432	P01597;P01611;P04432;A0A0C4DH72;A0A0C4DH73	KV106_HUMAN;KV112_HUMAN;KV139_HUMAN;KVD12_HUMAN;KVD39_HUMAN	IGKV1-12;IGKV1-39;IGKV1-6;IGKV1D-12;IGKV1D-39	Immunoglobulin kappa variable 1-6	153519	69924.2	153061	168588
A0AV96;A0AV96-2	A0AV96;A0AV96-2	RBM47_HUMAN	RBM47	RNA-binding protein 47	83319.8	28611.7	67418.4	99038.1
A0AVT1	A0AVT1;A0AVT1-2	UBA6_HUMAN	UBA6	Ubiquitin-like modifier-activating enzyme 6	257903	288030	245617	256999	234698		523076	224582	176109	325851			213208	251714
A0FGR8-2	A0FGR8;A0FGR8-2;A0FGR8-4;A0FGR8-6	ESYT2_HUMAN	ESYT2	Isoform 2 of Extended synaptotagmin-2	430461	812604	452406	369113	341905	1181010	1023280	1110520	1004130	1067580	333014	319620	650072	914685		363237
A0M8Q6	A0M8Q6	IGLC7_HUMAN	IGLC7	Immunoglobulin lambda constant 7	29297.8		15145.1	28005.7
A0MZ66;A0MZ66-3	A0MZ66;A0MZ66-4;A0MZ66-7;A0MZ66-3;A0MZ66-5;A0MZ66-6;A0MZ66-8	SHOT1_HUMAN	SHTN1	Shootin-1	130500	113988	127358	158564				99675.6	96670.8
A1IGU5	A1IGU5	ARH37_HUMAN	ARHGEF37	Rho guanine nucleotide exchange factor 37			30070.5	60960.3					35513.7
A1L020	Q5U5Q3;Q6ZN04;Q86XN8;A1L020;Q86XN8-2;Q86XN8-3	MEX3A_HUMAN	MEX3A	RNA-binding protein MEX3A	60466.4	54795.9	58261.4	45000.5
A1L0T0	A1L0T0	HACL2_HUMAN	ILVBL	2-hydroxyacyl-CoA lyase 2	302758	443227	314567	290973	381889	744102		643968	354184	355587	289136	305871	476314	601488	1056950
A1X283	A1X283	SPD2B_HUMAN	SH3PXD2B	SH3 and PX domain-containing protein 2B	189938	276172	212456	182379	415208	471145	249235	400504	442278	346517		95980.5	394780	453981	458667
A2A3N6;Q99755;Q99755-2;Q99755-3;Q99755-4	Q99755;A2A3N6;Q99755-2;Q99755-3;Q99755-4	PI51A_HUMAN;PIPSL_HUMAN	PIP5K1A;PIPSL	Putative PIP5K1A and PSMD4-like protein	77236.6	79636.8	63073.8	103873
A2RRP1	A2RRP1;A2RRP1-2	NBAS_HUMAN	NBAS	NBAS subunit of NRZ tethering complex	152260	212467	147392	130565	155648	396610	255650	314849	240654	303011			210150	248130
A2RUS2;A2RUS2-2	A2RUS2;A2RUS2-2	DEND3_HUMAN	DENND3	DENN domain-containing protein 3	95492.8	49747.7	96034.4	149467
A2VCK2	A2VCK2	DCD2B_HUMAN	DCDC2B	Doublecortin domain-containing protein 2B											193510
A3KMH1;A3KMH1-3	A3KMH1;A3KMH1-2;A3KMH1-3	VWA8_HUMAN	VWA8	von Willebrand factor A domain-containing protein 8	131385	125511	128438	135740	126849			129598	131050	229253			169138	104495
A4D1P6;A4D1P6-2	A4D1P6;A4D1P6-2	WDR91_HUMAN	WDR91	WD repeat-containing protein 91	199892	212971	181875	213797	186468			180277	217268	210271	182579		27393	157223
A4FU01;A4FU01-4	A4FU01;A4FU01-4	MTMRB_HUMAN	MTMR11	Myotubularin-related protein 11	229886	330563	221006	182978	240864	441061	501938	569068	481530	408221	202643	257971	299996	346314	216066
A5D8V6	A5D8V6	VP37C_HUMAN	VPS37C	Vacuolar protein sorting-associated protein 37C	134289	111870	144681					122550	257088
A5YKK6;A5YKK6-2	A5YKK6;A5YKK6-2	CNOT1_HUMAN	CNOT1	CCR4-NOT transcription complex subunit 1	252088	308526	260218	230435	255274	425487	229554	285876	279186	353091	1538600	225417	257910	288027
A6NCE7;Q9GZQ8	Q9GZQ8;Q9H492;A6NCE7;Q9H492-2	MLP3B_HUMAN;MP3B2_HUMAN	MAP1LC3B;MAP1LC3B2	Microtubule-associated proteins 1A/1B light chain 3 beta 2	256361	436789	290304			202070	324361	214393	194394	126565			350924
A6NDG6	A6NDG6	PGP_HUMAN	PGP	Glycerol-3-phosphate phosphatase	163733	150165	138636	167620	198947	137573	425405	264347	226775	279424	366089	411610	490237	474594
A6NEF3;A6NEM1;A6NEM1-2;A6NI86;H0YKK7;Q8TB68;Q8TB68-2	A6NEM1;Q8TB68;A6NEF3;A6NI86;H0YKK7;A6NEM1-2;Q8TB68-2	GG6L4_HUMAN;GG6L9_HUMAN;GG6LA_HUMAN;GG6LS_HUMAN;PRR7_HUMAN	GOLGA6L10;GOLGA6L19;GOLGA6L4;GOLGA6L9;PRR7	Golgin subfamily A member 6-like protein 4			85136.5											522044
A6NFQ2;A6NFQ2-2	A6NFQ2;A6NFQ2-2;A6NFQ2-3	TCAF2_HUMAN	TCAF2	TRPM8 channel-associated factor 2	80358.2	143594	74928.4	82707.2	110962	69359.6	243287	190710	208392	383327	118424		69969.1
A6NHR9;A6NHR9-2	A6NHR9;A6NHR9-2;A6NHR9-3	SMHD1_HUMAN	SMCHD1	Structural maintenance of chromosomes flexible hinge domain-containing protein 1	139862	146362	125727	127800	144421	223532	195435	99457.7	131625			98800.4		88357.9
A6NI72;P14598	P14598;A6NI72;A8MVU1;P14598-2	NCF1B_HUMAN;NCF1_HUMAN	NCF1;NCF1B	Putative neutrophil cytosol factor 1B	154013	185463	156284	183137					143923	256768		310899	147437
A6NIH7	A6NIH7;Q13432;Q13432-2	U119B_HUMAN	UNC119B	Protein unc-119 homolog B	185453	151439	163740	186727	186360			217105	164746	248060				100832
A6NMZ7	A6NMZ7;A6NMZ7-2	CO6A6_HUMAN	COL6A6	Collagen alpha-6(VI) chain	643037	328503	616255	878607	246566		158996		535316	1777560	1170970	355145
A6ZKI3	A6ZKI3;Q17RB0;Q9BWD3	RTL8C_HUMAN	RTL8C	Retrotransposon Gag-like protein 8C	137806	154673	107301	126007	133211			119023	86845.1				154124	110546
A8CG34	A8CG34	P121C_HUMAN	POM121C	Nuclear envelope pore membrane protein POM 121C	78996.6	91203.7	85118				104134	112682	118004					110050
A8K2U0	A8K2U0	A2ML1_HUMAN	A2ML1	Alpha-2-macroglobulin-like protein 1					361881			102363	73698.9			155859		171366	350887
A8MV81;Q9Y241;Q9Y241-2	Q9Y241;A8MV81;Q9Y241-2	HIG1A_HUMAN;HIG1C_HUMAN	HIGD1A;HIGD1C	HIG1 domain family member 1C	71280.9	66166.7	77375.1	76511.4
A8MWD9;P62308	P62308;A8MWD9	RUXGL_HUMAN;RUXG_HUMAN	SNRPG;SNRPGP15	Putative small nuclear ribonucleoprotein G-like protein 15	925468	789401	1037900	800442	876061	184297		680089	729983		1062680	917179	1080060	887665	953393	1116450
A8MXV4	A8MXV4	NUD19_HUMAN	NUDT19	Acyl-coenzyme A diphosphatase NUDT19	257254	191366	235397	226213	204025		276319	255310	156990	300994	145868		429227	142740
A8MYP8	A8MYP8	CMA1B_HUMAN	CIMAP1B	Ciliary microtubule associated protein 1B	169202		151334	189633							1002440	103353	185907
A8TX70;A8TX70-2	A8TX70;A8TX70-2	CO6A5_HUMAN	COL6A5	Collagen alpha-5(VI) chain	89514.2		79829.7	103079					38401.3		138236
B0I1T2	B0I1T2	MYO1G_HUMAN	MYO1G	Unconventional myosin-Ig	271862	181486	279191	283836	175560				146606	167217	302374	490349	156255			497356
B2RTY4-5	B2RTY4;B2RTY4-2;B2RTY4-3;B2RTY4-4;B2RTY4-5	MYO9A_HUMAN	MYO9A	Isoform 5 of Unconventional myosin-IXa	86179.4		115832	120915
B7ZAQ6;B7ZAQ6-2;B7ZAQ6-3;P0CG08	B7ZAQ6;P0CG08;B7ZAQ6-2;B7ZAQ6-3	GPHRA_HUMAN;GPHRB_HUMAN	GPR89A;GPR89B	Golgi pH regulator A	74225.2	88945	60847.2	73917.1				126356	171155
C4AMC7;Q6VEQ5	A8K0Z3;C4AMC7;Q6VEQ5;A8MWX3;Q9NQA3	WASH2_HUMAN;WASH3_HUMAN	WASH2P;WASH3P	Putative WAS protein family homolog 3	173883	137745	180356	213322	188277	143956	77259.1	166584	167890	220347	201508	204654	144023	143694	223752
E9PAV3;E9PAV3-2;Q13765	Q13765;E9PAV3;E9PAV3-2	NACAM_HUMAN;NACA_HUMAN	NACA	Nascent polypeptide-associated complex subunit alpha, muscle-specific form	852680	688772	805867	702558	1739110	3383330	1491020	1771730	1380050	940697	1700410	2138690	2028080	1925950	2066310	1670580
E9PQ53;O95298	O95298;E9PQ53;O95298-2;O95298-3	NDUC2_HUMAN;NDUCR_HUMAN	NDUFC2;NDUFC2-KCTD14	NADH dehydrogenase [ubiquinone] 1 subunit C2, isoform 2	503988	408216	592078	439496	692603	760976	705721	597588	511477	477277	751742	1006910	1163860	625334	924247	879107
E9PRG8	E9PRG8	CK098_HUMAN	C11orf98	Uncharacterized protein C11orf98	165306	142028	188563	126047	267115			190839	153116		134953			334871	996081
L0R6Q1	L0R6Q1	S35U4_HUMAN	SLC35A4	SLC35A4 upstream open reading frame protein	154989	123145	155313	170512	227441				54495.1		160701			178956
L0R8F8	L0R8F8	MIDUO_HUMAN	MIEF1	Mitochondrial ribosome and complex I assembly factor AltMIEF1								82950.6	75332.9				160153
O00115;O00115-2	O00115;O00115-2	DNS2A_HUMAN	DNASE2	Deoxyribonuclease-2-alpha	127552	112702	108029	78846.1	237238	173140		264136	300025	293295	370043	303443	722782	390712	429932	721040
O00116	O00116	ADAS_HUMAN	AGPS	Alkyldihydroxyacetonephosphate synthase, peroxisomal	226720	347635	192767	192934	247414	113176	180364	249593	277783	274910			110613	403283
O00139;O00139-4	O00139;O00139-1;O00139-2;O00139-4;O00139-5	KIF2A_HUMAN	KIF2A	Kinesin-like protein KIF2A	129076	156967	125015	140704	160460	132702	163939	136888	143950		144785		139981	134974
O00142;O00142-2;O00142-3;O00142-6	O00142;O00142-2;O00142-3;O00142-4;O00142-5;O00142-6	KITM_HUMAN	TK2	Thymidine kinase 2, mitochondrial	169353	155770	191844	207016	211464	117211		93727.7	115546		248252	213927	157625	147049
O00148	O00148;Q13838;Q13838-2	DX39A_HUMAN	DDX39A	ATP-dependent RNA helicase DDX39A	2245900	1933180	2213930	2037280	2628120	2095100	996297	1928940	1570820	1283040	2242550	2792850	1865330	2104740	3837600	3411760
O00151	O00151	PDLI1_HUMAN	PDLIM1	PDZ and LIM domain protein 1	938112	195996	894591	1114110	327018		148306		137808		1074260	1373990	368425	341562	1008130	702935
O00154-4	O00154;O00154-4;O00154-2;O00154-3;O00154-5;O00154-6;O00154-7	BACH_HUMAN	ACOT7	Isoform 4 of Cytosolic acyl coenzyme A thioester hydrolase	914806	4588850	892360	291809	1295550	4108420	5296580	6029230	5176560	5649580			2770730	2752240	856974
O00159	O00159;O00159-3;O00159-2	MYO1C_HUMAN	MYO1C	Unconventional myosin-Ic	2825370	1126740	3396580	4307770	1169740	951481	1111250	904932	1066570	1406380	3084690	1188930	1242450	1510550	1211800	988841
O00160	O00160	MYO1F_HUMAN	MYO1F	Unconventional myosin-If	206905	252882	192372	224859	199185	115281		213125	149375	602628		199681	186223
O00161;O00161-2	O00161;O00161-2	SNP23_HUMAN	SNAP23	Synaptosomal-associated protein 23	204634	178141	205743	230981	226248	168683	155464	168752	215041	202726	285356	304087	309958	310852	306530	373703
O00165;O00165-2;O00165-5	O00165;O00165-2;O00165-3;O00165-5	HAX1_HUMAN	HAX1	HCLS1-associated protein X-1	108139	100865	105874	120160				127500	122225				166586
O00168	O00168	PLM_HUMAN	FXYD1	Phospholemman	112219	50456.6	97708.5	159953					71551.6		375726	288542	32175.9
O00170	O00170	AIP_HUMAN	AIP	AH receptor-interacting protein	494090	341971	460404	433506	346066		639652	422145	463882	219529	380375	423434	638793	562037	330530
O00178	O00178	GTPB1_HUMAN	GTPBP1	GTP-binding protein 1	144644	162877	135461	151384	154131	170818	156117	170175	174343	394357		187599	222557	163617
O00182;O00182-2;O00182-3;O00182-6	O00182;O00182-2;O00182-3;O00182-6	LEG9_HUMAN	LGALS9	Galectin-9	298968	213253	260471	262660	268049	152572	146799	197601	281583	444372	321470	544683	409739	355006		531556
O00186	O00186	STXB3_HUMAN	STXBP3	Syntaxin-binding protein 3	142410	128671	160990	201262		144848	93378.8	129719	130983	184203	164859		124032	116203
O00192;O00192-2	O00192;O00192-2	ARVC_HUMAN	ARVCF	Splicing regulator ARVCF	63650.7	28614.2	55683.7	78062.9					48831.8
O00193	O00193	SMAP_HUMAN	SMAP	Small acidic protein	148313	179843	151447	141134	224352			122833	166058		265945	189922	198565	257861
O00194	O00194	RB27B_HUMAN	RAB27B	Ras-related protein Rab-27B	101666	120284	91804.2	115897	118583						127508		123966
O00203;O00203-3	O00203;Q13367;O00203-3;Q13367-3;Q13367-4	AP3B1_HUMAN	AP3B1	AP-3 complex subunit beta-1	512358	678407	525665	496165	540394	566255	567635	516889	525240	716926	282342	319634	373846	609854	381952	287125
O00204;O00204-2	O00204;O00204-2	ST2B1_HUMAN	SULT2B1	Sulfotransferase 2B1	210560		203914	334922	558712						361093
O00214-2	O00214;O00214-2	LEG8_HUMAN	LGALS8	Isoform 2 of Galectin-8	124682	123007	125257	156461	130815		143133	151479	90132.6				158878
O00217	O00217	NDUS8_HUMAN	NDUFS8	NADH dehydrogenase [ubiquinone] iron-sulfur protein 8, mitochondrial	286893	241651	274006	244974	389896			199021	216065	260676	197286	435148	522851	305736	347671
O00231;O00231-2	O00231;O00231-2	PSD11_HUMAN	PSMD11	26S proteasome non-ATPase regulatory subunit 11	1281090	1717720	1269130	1139810	1765160	2216780	1673450	1869890	1741310	1694050	1216440	1302420	1432010	1465420	1545610	1243910
O00232	O00232;O00232-2	PSD12_HUMAN	PSMD12	26S proteasome non-ATPase regulatory subunit 12	593323	849608	554099	546235	560374	463310	587031	454646	574525	429524	260201	380809	351060	328805
O00233	O00233;O00233-2	PSMD9_HUMAN	PSMD9	26S proteasome non-ATPase regulatory subunit 9	281462	210109	227696	284649	308585	294928		372993	224919	292839	623491	623334	367190	350050	567324	407298
O00244	O00244	ATOX1_HUMAN	ATOX1	Copper transport protein ATOX1	90589.9	88724.9	97461.5	97408.2	140182	127826			64033.1				101684	100730
O00255;O00255-1;O00255-3	O00255;O00255-1;O00255-3	MEN1_HUMAN	MEN1	Menin	204603	178277	206323	245533					210467
O00258	O00258;O00258-2	GET1_HUMAN	GET1	Guided entry of tail-anchored proteins factor 1		162566	108191			211507		145103	118043				123657
O00264	O00264;O00264-2	PGRC1_HUMAN	PGRMC1	Membrane-associated progesterone receptor component 1	755437	723931	853122	777895	1200320	1820130	1168010	1170220	845313	938317	1678060	1264010	1457340	954791	800108	881650
O00267;O00267-2	O00267;O00267-2	SPT5H_HUMAN	SUPT5H	Transcription elongation factor SPT5	212530	207903	207417	224925	181486	257739	182481	253698	283227			196933	183271	230087
O00273	O00273;O00273-2	DFFA_HUMAN	DFFA	DNA fragmentation factor subunit alpha	179232	258045	160440	118130	173728	1909390	276280	343556	299060	249216		455897	310224	382753
O00291	O00291;O00291-3;O00291-4	HIP1_HUMAN	HIP1	Huntingtin-interacting protein 1	290544	310664	316476	407400				187250	218610		291851	276053		241322	446180	620181
O00299	O00299	CLIC1_HUMAN	CLIC1	Chloride intracellular channel protein 1	3328930	4430220	3441910	2845380	3316950	2481500	3742880	4531680	3425510	6301190	3389750	2600000	3471030	4171760	1816850	2396810
O00303	O00303	EIF3F_HUMAN	EIF3F	Eukaryotic translation initiation factor 3 subunit F	321346	287095	281363	289225	366962	241770	356740	311912	260991	354591	365847	441800	530732	374678	318298
O00308;O00308-2	O00308;O00308-2;O00308-4	WWP2_HUMAN	WWP2	NEDD4-like E3 ubiquitin-protein ligase WWP2	63826.5	44388.8	53570.2	79793.7					47414.2				133338
O00329	O00329	PK3CD_HUMAN	PIK3CD	Phosphatidylinositol 4,5-bisphosphate 3-kinase catalytic subunit delta isoform	68310.9	111389	70997.3	81745.9				80597.5	47732	91681.2
O00330;O00330-3	O00330;O00330-2;O00330-3	ODPX_HUMAN	PDHX	Pyruvate dehydrogenase protein X component, mitochondrial	151939	203657	157805	141745	149636	161598	190423	141501	187533	255079			208246	194278
O00339;O00339-2;O00339-3	O00339;O00339-2;O00339-3;O00339-4	MATN2_HUMAN	MATN2	Matrilin-2	109993	118498	111960	123241	176043	135768		109762	127497		95348.7	258619	198500	161073
O00391;O00391-2	O00391;O00391-2	QSOX1_HUMAN	QSOX1	Sulfhydryl oxidase 1	217646	266335	211133	264915	235045			159069	152260	508606	354439	245219	243100
O00399	O00399	DCTN6_HUMAN	DCTN6	Dynactin subunit 6	160541	184076	171065	185734	237639	123818	171347	175625	164160	213895	333664	289607	249234	101271
O00400	O00400	ACATN_HUMAN	SLC33A1	Acetyl-coenzyme A transporter 1	94011.8	163775	126678	94867.1	114793		272248	272512	291900					167480
O00401	O00401	WASL_HUMAN	WASL	Actin nucleation-promoting factor WASL	221683	202301	227168	235089	253235	295235	283668	235962	219454		278651		327506	250077	218777
O00410	O00410;O00410-2;O00410-3	IPO5_HUMAN	IPO5	Importin-5	411875	518521	444537	458411	363251		225994	331107	364253	534816			352978	447308
O00411	O00411	RPOM_HUMAN	POLRMT	DNA-directed RNA polymerase, mitochondrial		81821.4	74099.9						38920.1
O00422-2	O00422;O00422-2	SAP18_HUMAN	SAP18	Isoform 2 of Histone deacetylase complex subunit SAP18	398368	378305	356096	377435	492460	441013	433125	340748	252168	401271	447132	551702	446994	241792	432012	943101
O00423;O00423-3	O00423;O00423-3	EMAL1_HUMAN	EML1	Echinoderm microtubule-associated protein-like 1	255590	106197	237406	386909	140728				158568		430851			171824
O00425	O00425;O00425-2	IF2B3_HUMAN	IGF2BP3	Insulin-like growth factor 2 mRNA-binding protein 3	157521	562267	155975		204132	658882	636146	605200	533342	376534			258246
O00429;O00429-3;O00429-6	O00429;O00429-2;O00429-3;O00429-4;O00429-5;O00429-6;O00429-8;O00429-9	DNM1L_HUMAN	DNM1L	Dynamin-1-like protein	553375	760455	550398	435613	642798	649179	716668	628920	637546	606296	261261	268798	666920	680311	251592
O00442	O00442;O00442-2	RTCA_HUMAN	RTCA	RNA 3'-terminal phosphate cyclase	166847	184890	190441	186540	184671		144315	159737	163069	221645	238200	206595	170298	116935	58836.2
O00443	O00443	P3C2A_HUMAN	PIK3C2A	Phosphatidylinositol 4-phosphate 3-kinase C2 domain-containing subunit alpha	126985	124301	132955	167708				160765	188915
O00453;O00453-10;O00453-11;O00453-13;O00453-2;O00453-3;O00453-4;O00453-6	O00453;O00453-10;O00453-11;O00453-13;O00453-2;O00453-3;O00453-4;O00453-6	LST1_HUMAN	LST1	Leukocyte-specific transcript 1 protein	75845.1	69978	65351.9	91290.8
O00459	O00459;P27986;P27986-2;Q92569;P27986-3;P27986-4;P27986-5;Q92569-2;Q92569-3	P85B_HUMAN	PIK3R2	Phosphatidylinositol 3-kinase regulatory subunit beta	99142.3	137454	111637	117767	108539			79958.4	144839				100328
O00461	O00461	GOLI4_HUMAN	GOLIM4	Golgi integral membrane protein 4	67369.6	78957.2	64621.2	85061.7				164783	162394				219564	215520
O00462	O00462	MANBA_HUMAN	MANBA	Beta-mannosidase	108122	94061.4	92119.6	136262					90203.5		173294		164131
O00468-6	O00468-6;O00468-7	AGRIN_HUMAN	AGRN	Isoform 6 of Agrin	434541	601074	407514	484480	269076	580269	510527	921926	493118	1402030	604089	319942	738138	442223
O00469;O00469-2	O00469;O00469-2;O00469-3	PLOD2_HUMAN	PLOD2	Procollagen-lysine,2-oxoglutarate 5-dioxygenase 2	76275.7	110673	73216.3					60344.9	53308.2	190381			142809
O00471	O00471	EXOC5_HUMAN	EXOC5	Exocyst complex component 5	143716	150064	152509	181051	98742.1	143722	79281.2	153165	130631				104145	192726
O00478;O00478-2	O00478;O00481;P78410;O00481-2;O00481-3;O00481-4;P78410-2;P78410-3;O00478-2	BT3A3_HUMAN	BTN3A3	Butyrophilin subfamily 3 member A3	219010	132557	228286	299461	195898	159009	93001.5	152218	194612	215466	362877		152733	274958
O00479	O00479	HMGN4_HUMAN	HMGN4	High mobility group nucleosome-binding domain-containing protein 4	3378330	1726780	3035800	3281570	2390590			1120440			1582650	2914030	2115860	1866900
O00483	O00483	NDUA4_HUMAN	NDUFA4	Cytochrome c oxidase subunit NDUFA4	496996	381927	529533	453218	470854	220534	276078	300030	254282	240926	363789	635090	483290	424741	498067	445929
O00487	O00487	PSDE_HUMAN	PSMD14	26S proteasome non-ATPase regulatory subunit 14	628298	852980	628328	523662	769551	1180530		788481	645194	882824	468906	616964	585194	706130	641405	720520
O00499;O00499-10;O00499-11;O00499-2;O00499-3;O00499-4;O00499-5;O00499-6;O00499-7;O00499-8;O00499-9	O00499;O00499-10;O00499-11;O00499-2;O00499-3;O00499-4;O00499-5;O00499-6;O00499-7;O00499-8;O00499-9	BIN1_HUMAN	BIN1	Myc box-dependent-interacting protein 1	92506	71511.1	69960.9	102086				82332.1	111543			175461	72216.8	109083
O00501	O00501	CLD5_HUMAN	CLDN5	Claudin-5	79037		90078.4	155428							114170
O00505	O00505	IMA4_HUMAN	KPNA3	Importin subunit alpha-4	174318	164673	196937	185988	229951			115858	73485.8					149082
O00515	O00515	LAD1_HUMAN	LAD1	Ladinin-1	176175		170213	166026	673885				24332		124830		230886	114860	1385880
O00519	O00519	FAAH1_HUMAN	FAAH	Fatty-acid amide hydrolase 1	75054.3		77286.8	93426.2
O00522;O00522-2	O00522;O00522-2	KRIT1_HUMAN	KRIT1	Krev interaction trapped protein 1	46132.2	66699.9	60404.7	71362.4	443121				98131
O00533;O00533-2	O00533;O00533-2	NCHL1_HUMAN	CHL1	Neural cell adhesion molecule L1-like protein	145743		153560	125133	189976				175748		139753		309496	282700	313678
O00534	O00534;O00534-2;O00534-3;O00534-4	VMA5A_HUMAN	VWA5A	von Willebrand factor A domain-containing protein 5A	322557	110820	301469	311425	287882				132882		434745		237400
O00541;O00541-2	O00541;O00541-2	PESC_HUMAN	PES1	Pescadillo homolog	167056	301943	188210	139655	173777	392456	332046	268617	246461	223453			161712	233274	275850
O00560	O00560;O00560-3	SDCB1_HUMAN	SDCBP	Syntenin-1	244136	619503	305922	167028	527654			1015170	876498	1047180	290304		171282	1195500	834663
O00560-2	O00560;O00560-2	SDCB1_HUMAN	SDCBP	Isoform 2 of Syntenin-1	274439	474590	287772	211661	320760	309840	706617	433569	349323	525943	206471		486615	545197
O00562;O00562-2	O00562;O00562-2	PITM1_HUMAN	PITPNM1	Membrane-associated phosphatidylinositol transfer protein 1	123235	137214	107449	95635.4		49092.5	42662.7	102431	121256	270437		106650	121309
O00566	O00566	MPP10_HUMAN	MPHOSPH10	U3 small nucleolar ribonucleoprotein protein MPP10	57890.4	54681	46536.3		129378				92355.9
O00567	O00567	NOP56_HUMAN	NOP56	Nucleolar protein 56	895010	1452290	1018990	631371	583649	2771000	710707	1649410	1235260	1556170		755890	672898	1500360	1578780
O00571	O00571;O15523;O00571-2;O15523-2;O15523-3	DDX3X_HUMAN	DDX3X	ATP-dependent RNA helicase DDX3X	1209710	1405220	1173250	1053980	1265990	1190520	999623	1120530	1383540	970939	778684	1066950	1127510	1180160	1224510	1581680
O00584	O00584	RNT2_HUMAN	RNASET2	Ribonuclease T2	52996.8		28507.9	19528.7	106357			125878	82223.7	121579			249340
O00592;O00592-2	O00592;O00592-2	PODXL_HUMAN	PODXL	Podocalyxin	408931	123287	425606	684438	51057.2			98747.2	116243		909689	172084	113404
O00625	O00625	PIR_HUMAN	PIR	Pirin	315972	310076	314829	367694	533651			343199	371325				409763	422951
O00629	O00505;O00629	IMA3_HUMAN	KPNA4	Importin subunit alpha-3	413076	445666	365143	445040	447004	481605	594978	451212	558285	393360	414421	379839	528982	516498	352265
O00635	O00635	TRI38_HUMAN	TRIM38	E3 ubiquitin-protein ligase TRIM38	115341	66996.1	88501	107288					91284.1
O00712;O00712-4;O00712-5	O00712;O00712-4;O00712-5	NFIB_HUMAN	NFIB	Nuclear factor 1 B-type	165111		151839	219300	212686				67265.9		214644
O00743;O00743-3	O00743;O00743-2;O00743-3	PPP6_HUMAN	PPP6C	Serine/threonine-protein phosphatase 6 catalytic subunit	201764	232385	178546	204854	255611	197425		154452	138300	234991		282013	198668	117670
O00754;O00754-2	O00754;O00754-2	MA2B1_HUMAN	MAN2B1	Lysosomal alpha-mannosidase	113309	102930	90957	90655.8	251847	134283		175565	130995	166061	222339	287617	394239	205055
O00757	O00757	F16P2_HUMAN	FBP2	Fructose-1,6-bisphosphatase isozyme 2	156628		124514	191475									54040.9
O00764	O00764;O00764-3	PDXK_HUMAN	PDXK	Pyridoxal kinase	415676	425656	408430	538363	324166	324104	184562	211488	255934	477726	710760	376620	340944	368511
O14493	O14493	CLD4_HUMAN	CLDN4	Claudin-4	44274.4		59530.5	58210.9
O14495	O14495	PLPP3_HUMAN	PLPP3	Phospholipid phosphatase 3	97890.4	81362.8	111252	171889	86735.1					111692
O14497;O14497-2;O14497-3	O14497;O14497-2;O14497-3	ARI1A_HUMAN	ARID1A	AT-rich interactive domain-containing protein 1A	70298.3		63730	48974
O14498	O14498	ISLR_HUMAN	ISLR	Immunoglobulin superfamily containing leucine-rich repeat protein	171616	160418	146375	168458					64594.7	280555	174458		332529
O14521;O14521-2;O14521-4	O14521;O14521-2;O14521-4	DHSD_HUMAN	SDHD	Succinate dehydrogenase [ubiquinone] cytochrome b small subunit, mitochondrial	121766	201244	122348	110297	137655				73478.5
O14523;O14523-2	O14523;O14523-2	C2C2L_HUMAN	C2CD2L	Phospholipid transfer protein C2CD2L	102151	140761	112525	120263		318806	332240	201970	213263				137389	224356
O14524;O14524-2	O14524;O14524-2	NEMP1_HUMAN	NEMP1	Nuclear envelope integral membrane protein 1	32154.9		135015	128233					113734
O14530;O14530-2	O14530;O14530-2	TXND9_HUMAN	TXNDC9	Thioredoxin domain-containing protein 9	36324.6	33886.7	32231.8
O14531	O14531	DPYL4_HUMAN	DPYSL4	Dihydropyrimidinase-related protein 4	164174	127914	181724	233342	202724	82448			78570.8			191506
O14548	O14548	COX7R_HUMAN	COX7A2L	Cytochrome c oxidase subunit 7A-related protein, mitochondrial	122187	124097	115542	127068				95891.6	110502			173184	196601	137158	208557
O14558	O14558	HSPB6_HUMAN	HSPB6	Heat shock protein beta-6	415574	88760.3	353064	554286	450811			63756.3	100853	245144	791446	1184270	142382	29030.4
O14562	O14562	UBFD1_HUMAN	UBFD1	Ubiquitin domain-containing protein UBFD1	182946	167750	192279	183491					119165
O14579	O14579;O14579-2	COPE_HUMAN	COPE	Coatomer subunit epsilon	417394	383012	428179	418914	325552	280615		231764	244328	261262	230389	116168	350902	282694
O14602;P47813	P47813;O14602	IF1AX_HUMAN;IF1AY_HUMAN	EIF1AX;EIF1AY	Eukaryotic translation initiation factor 1A, Y-chromosomal	169610	162482	151161	169328	217937				123873	239278			139107	206207	228898
O14617;O14617-5	O14617;O14617-4;O14617-5	AP3D1_HUMAN	AP3D1	AP-3 complex subunit delta-1	269133	290658	258789	256276	236098	230441	162994	244901	189327	210635		223849	97821.6	360415
O14618	O14618	CCS_HUMAN	CCS	Copper chaperone for superoxide dismutase	304475	467380	317916	432373	321206	326088	336343	424455	405227	492781	392665	250955	389581	349021
O14639-3;O14639-5	O14639;O14639-2;O14639-3;O14639-5;O14639-6	ABLM1_HUMAN	ABLIM1	Isoform 3 of Actin-binding LIM protein 1	185237		193938	291805					85740.8
O14640-2	O14640-2	DVL1_HUMAN	DVL1	Isoform 2 of Segment polarity protein dishevelled homolog DVL-1	74689.5	78706.5	61324.9	82834.2				48012.4	107438				66747.8
O14641	O14641;Q92997;Q92997-2	DVL2_HUMAN	DVL2	Segment polarity protein dishevelled homolog DVL-2									89854
O14646;O14646-2	O14646;O14647;Q3L8U1;Q8TD26;Q9HCK8;Q9P2D1;Q3L8U1-3;O14646-2;O14647-2;Q3L8U1-2;Q9HCK8-2	CHD1_HUMAN	CHD1	Chromodomain-helicase-DNA-binding protein 1	116806	82504.9	114420	97795.6	89556.8				79741.7
O14653;O14653-2	O14653;O14653-2	GOSR2_HUMAN	GOSR2	Golgi SNAP receptor complex member 2	241911	221878	173221	217129					479265
O14656	O14656	TOR1A_HUMAN	TOR1A	Torsin-1A	302199	359783	262250	244742				145250	121548	147971
O14657	O14657	TOR1B_HUMAN	TOR1B	Torsin-1B	257172	462326	332544	325942	157403	492030		504593	265442	1152640	316593		387054	216035
O14662-2	O14662;O14662-5;O14662-2;O14662-3;O14662-4;O14662-6	STX16_HUMAN	STX16	Isoform A of Syntaxin-16	109879	129414	106551	107319		234284	253989	189015	182644	157147			198706	209261
O14672	O14672;O14672-2	ADA10_HUMAN	ADAM10	Disintegrin and metalloproteinase domain-containing protein 10	429067	356151	474919	591288	220702	367907		415227	387455	759847	948359	343395	653543	628981
O14681;O14681-3	O14681;O14681-3	EI24_HUMAN	EI24	Etoposide-induced protein 2.4 homolog	239539	286955	257595	256650	320990	507083	496077	246103	431496		368705		305328
O14683	O14683	P5I11_HUMAN	TP53I11	Tumor protein p53-inducible protein 11	233022	144928	229843	289792					108124			246936	115638
O14684	O14684	PTGES_HUMAN	PTGES	Prostaglandin E synthase	83208.5	63772.8		74113.2	190449							173963
O14727;O14727-2;O14727-3;O14727-4;O14727-5	O14727;O14727-2;O14727-3;O14727-4;O14727-5;O14727-6	APAF_HUMAN	APAF1	Apoptotic protease-activating factor 1		79524.9	50170.8	106551
O14732;O14732-2	O14732;O14732-2	IMPA2_HUMAN	IMPA2	Inositol monophosphatase 2	125094	109445	101388	170141	257730			55943.3	50731		142335	174955	70267.1	70666.1	306278
O14733;O14733-3;O14733-4	O14733;O14733-3;O14733-4	MP2K7_HUMAN	MAP2K7	Dual specificity mitogen-activated protein kinase kinase 7	67534	44730		57565.7					63411.3		71681.2		62054.9
O14734	O14734	ACOT8_HUMAN	ACOT8	Acyl-coenzyme A thioesterase 8	154084	285544	136875	162545	164438	226352	309292	315331	292705	309410			239582	114044
O14735;O14735-3	O14735;O14735-3	CDIPT_HUMAN	CDIPT	CDP-diacylglycerol--inositol 3-phosphatidyltransferase	281398	295983	272574	298974	278354	555795	462798	394055	394757	549920	557652	544877	828679	533739	500755	974265
O14737	O14737;O14737-2	PDCD5_HUMAN	PDCD5	Programmed cell death protein 5	189125	165302	195300	209513	224999	268647	393766	271057	264297	178820	219004	220224	393665	203528	325940
O14744	O14744;O14744-2;O14744-3;O14744-4;O14744-5	ANM5_HUMAN	PRMT5	Protein arginine N-methyltransferase 5	526268	796825	449965	494310	641562	590053	504660	701648	522084	687841	603334	578225	564946	398465	453464
O14745	O14745;O14745-2	NHRF1_HUMAN	NHERF1	Na(+)/H(+) exchange regulatory cofactor NHE-RF1	230395	121181	194215	249742	271474		65189.7	99273.7	144885	352237	374260	586115	307444	112684		526137
O14756	O14756	H17B6_HUMAN	HSD17B6	17-beta-hydroxysteroid dehydrogenase type 6	125877		112849	181562							221173
O14773	O14773;O14773-2	TPP1_HUMAN	TPP1	Tripeptidyl-peptidase 1	829263	1358330	1020970	929205	1219080	1626220	1382550	2076370	1602320	2960080	1503020	1299650	2181730	1192200	972411	2421340
O14776;O14776-2	O14776;O14776-2	TCRG1_HUMAN	TCERG1	Transcription elongation regulator 1	463511	371597	435815	449165	559138	558608		331046	410026	506459		300274	226095	461989	580511
O14786	O14786	NRP1_HUMAN	NRP1	Neuropilin-1	167294	109433	160676	248623
O14787-2	O14787;O14787-2	TNPO2_HUMAN	TNPO2	Isoform 2 of Transportin-2	82755.4	87239.6	80430.5	89339.4	108136				92043
O14791;O14791-2	O14791;O14791-2;O14791-3	APOL1_HUMAN	APOL1	Apolipoprotein L1	193810	238095	166579	196658	174914				86140.6	411618	305814	295080	124657
O14792	O14792	HS3S1_HUMAN	HS3ST1	Heparan sulfate glucosamine 3-O-sulfotransferase 1										283654
O14795;O14795-2	O14795;O14795-2	UN13B_HUMAN	UNC13B	Protein unc-13 homolog B	91390.7	72649.6	81086.8	126583					62105.5
O14802	O14802	RPC1_HUMAN	POLR3A	DNA-directed RNA polymerase III subunit RPC1		83670.8						81484.8	92890.8				65588.1	109678
O14818	O14818;O14818-2	PSA7_HUMAN	PSMA7	Proteasome subunit alpha type-7	1243660	801908	1096960	1236150	1465830		1096520	1017610	1083140	596257	1366070	953858	974685	938663	631873	838971
O14828	O14828;O14828-2	SCAM3_HUMAN	SCAMP3	Secretory carrier-associated membrane protein 3	229584	409674	248684	195463	208587	360980	659988	497445	447644	501326	340919		311151	392640	231189
O14841	O14841	OPLA_HUMAN	OPLAH	5-oxoprolinase	238809	216289	213327	254987	300327			273464	165172	150486			196499	236725
O14867	O14867	BACH1_HUMAN	BACH1	Transcription regulator protein BACH1	53169.3	70270.6	53898.4	43652.7		139006	129502		145977					134789
O14874;O14874-2;O14874-3	O14874;O14874-2;O14874-3	BCKD_HUMAN	BCKDK	Branched-chain alpha-ketoacid dehydrogenase kinase	126843	154824	144947	144454	172803			335095	314246	213901			183815	266746
O14879	O14879	IFIT3_HUMAN	IFIT3	Interferon-induced protein with tetratricopeptide repeats 3	161676	150695	178436	238813	112797			109356	229939				91582.3
O14880	O14880	MGST3_HUMAN	MGST3	Glutathione S-transferase 3, mitochondrial	378565	577047	436174	426405	534427			846063	713263	964567	1252560		463147	537077
O14907	O14907	TX1B3_HUMAN	TAX1BP3	Tax1-binding protein 3	187996	86869.8	160498	203184	169103			87605.7	97537.7	626587	433780	71155.3		178092	244914
O14908	O14908;O14908-2	GIPC1_HUMAN	GIPC1	PDZ domain-containing protein GIPC1	149305	154192	133360	147719	140353			218030	243655	171867	450422	146748	276196	212452
O14920	O14920;O14920-2;O14920-4	IKKB_HUMAN	IKBKB	Inhibitor of nuclear factor kappa-B kinase subunit beta	241730	284936	239042	220870					161729					201253
O14925	O14925;Q5SRD1;Q5SRD1-2	TIM23_HUMAN	TIMM23	Mitochondrial import inner membrane translocase subunit Tim23	129900	201964	139858	131956				66925	52246.8				135434	81442.3
O14929;O14929-2	O14929;O14929-2	HAT1_HUMAN	HAT1	Histone acetyltransferase type B catalytic subunit	41590.6	44124.4	27432.1	31555
O14933	O14933;O14933-2	UB2L6_HUMAN	UBE2L6	Ubiquitin/ISG15-conjugating enzyme E2 L6	209756	174476	191872	234377	285235	254517	234920	347279	388933	383639	338040	422096	377156	470831		582975
O14936;O14936-2;O14936-3;O14936-4;O14936-6	O14936;O14936-4;O14936-2;O14936-3;O14936-6	CSKP_HUMAN	CASK	Peripheral plasma membrane protein CASK	194268	221764	199998	223957	173999	245356	268405	148063	170695	236564	147068	181146	196389	126384	146537
O14939;O14939-4	O14939;O14939-4	PLD2_HUMAN	PLD2	Phospholipase D2	36462.6	24196.7	32502.6	49685.1
O14949	O14949	QCR8_HUMAN	UQCRQ	Cytochrome b-c1 complex subunit 8	720771	686566	684643	630553	654820	327485	289774	517671	337299	465819	548547	414023	798119	426510	614425	621459
O14950;P19105	O14950;P19105;P24844	ML12A_HUMAN;ML12B_HUMAN	MYL12A;MYL12B	Myosin regulatory light chain 12B	981049	1132770	1219430	899865	849947	1344840	768877	1196300	1489420	1082440	2467750	2560300	1244500	1538590	1583780	1387510
O14964	O14964;O14964-2	HGS_HUMAN	HGS	Hepatocyte growth factor-regulated tyrosine kinase substrate	289948	232019	263411	313512	153482			167833	250863	514377	81236.1		297403	256442
O14966	O14966;O14966-2	RAB7L_HUMAN	RAB29	Ras-related protein Rab-7L1	203580	165901	159790	184231	697493			194398	166706			350848	176539	99984.4
O14972;O14972-2	O14972;O14972-2	VP26C_HUMAN	VPS26C	Vacuolar protein sorting-associated protein 26C	126771	121793	131712	147701	119663			103538	158566		260116	201323	196632	169083
O14974-2	O14974;O14974-2;O14974-5	MYPT1_HUMAN	PPP1R12A	Isoform 2 of Protein phosphatase 1 regulatory subunit 12A	57626.8		57803.1	89351
O14974-4	O14974;O14974-2;O14974-3;O14974-4;O14974-5	MYPT1_HUMAN	PPP1R12A	Isoform 4 of Protein phosphatase 1 regulatory subunit 12A	317773	173009	336614	423739	187869	171773	206137	230310	263868	179878	410123	379725	172014	187848	222587
O14976	O14976;O14976-2	GAK_HUMAN	GAK	Cyclin-G-associated kinase	166053	169037	166852	188949	194619	180446	161243	158594	183904	155283			107408	137008
O14979	O14979;O14979-2;O14979-3	HNRDL_HUMAN	HNRNPDL	Heterogeneous nuclear ribonucleoprotein D-like	572563	424093	595205	633795	769767	999626	422098	649898	291784	271906		503019	316563	686295	1475090
O14980	O14980	XPO1_HUMAN	XPO1	Exportin-1	641838	791702	670617	657584	600645	370097	611278	450327	443989	494709	367781	326709	346085	542830
O14981	O14981	BTAF1_HUMAN	BTAF1	TATA-binding protein-associated factor 172	533800	513002	393898	427108	471243				1114850
O15013;O15013-4;O15013-5;O15013-6;O15013-7	O15013;O15013-4;O15013-5;O15013-6;O15013-7	ARHGA_HUMAN	ARHGEF10	Rho guanine nucleotide exchange factor 10	153224	212068	174763	201270	155391	173093		177499	136995	231936	148865		147778	128926
O15020;O15020-2	O15020;O15020-2	SPTN2_HUMAN	SPTBN2	Spectrin beta chain, non-erythrocytic 2	152446	160400	145942	155656	212990	190677		149772	249782				174008	194032	111496
O15027;O15027-2;O15027-3;O15027-4;O15027-5	O15027;O15027-2;O15027-3;O15027-4;O15027-5	SC16A_HUMAN	SEC16A	Protein transport protein Sec16A	153779	166338	146847	159808	299612	279378	227549	253450	311328		169717	200704	196267	238782
O15031	O15031	PLXB2_HUMAN	PLXNB2	Plexin-B2	188506	140217	175431	233368	154734			146396	165763		383704	234306	185506	142077
O15040;O15040-2	O15040;O15040-2	TCPR2_HUMAN	TECPR2	Tectonin beta-propeller repeat-containing protein 2									61101.1
O15042;O15042-2	O15042;O15042-2	SR140_HUMAN	U2SURP	U2 snRNP-associated SURP motif-containing protein	404069	336893	370405	394062	436902	286146	280730	351951	297879			594837	179646	314877
O15047	O15047	SET1A_HUMAN	SETD1A	Histone-lysine N-methyltransferase SETD1A	25185.2		16805.7	18520.9					46626.4
O15056	O15056;O15056-2	SYNJ2_HUMAN	SYNJ2	Synaptojanin-2	75666.2	88920	66624.3					98000.3	99484.6
O15061	O15061;O15061-2	SYNEM_HUMAN	SYNM	Synemin	310067	545284	340548	391552	315849	441613	485119	364717	575423	660653	336725	385772	332977	297357
O15066	O15066;O15066-2	KIF3B_HUMAN	KIF3B	Kinesin-like protein KIF3B	66045.5			81776.2				77260.4	98701.2					82726.1
O15067	O15067	PUR4_HUMAN	PFAS	Phosphoribosylformylglycinamidine synthase	217333	255083	220153	163138	283306	187261	194431	188527	213392	284860	191650		484223	299746
O15075;O15075-2	O15075;O15075-2	DCLK1_HUMAN	DCLK1	Serine/threonine-protein kinase DCLK1	100350	61160	81430.2	88831.3	151696				123736			204111	72710.1
O15084;O15084-1;O15084-2;O15084-4	O15084;O15084-1;O15084-2;O15084-4	ANR28_HUMAN	ANKRD28	Serine/threonine-protein phosphatase 6 regulatory ankyrin repeat subunit A	71337.5	54085.1	61898.3	35966.9	46389.7
O15085-2	O15085;O15085-2	ARHGB_HUMAN	ARHGEF11	Isoform 2 of Rho guanine nucleotide exchange factor 11	25431.6		29444.8	24402.7					378709
O15116	O15116	LSM1_HUMAN	LSM1	U6 snRNA-associated Sm-like protein LSm1	194433	160423	175898	183716	245383			124308	31824	154531			87747.5	144616
O15117-3	O15117;O15117-2;O15117-3	FYB1_HUMAN	FYB1	Isoform 3 of FYN-binding protein 1	92747.2	85903.6	85877.5	63748.6	108010			44853.1	85665.4			151291	60322.3	663363
O15118	O15118;O15118-2	NPC1_HUMAN	NPC1	NPC intracellular cholesterol transporter 1	327593	858111	391744	164098	640519	938211	2298710	2054790	1376330	1554120	408546	184342	1339970	1955910	341856
O15120;O15120-2	O15120;O15120-2	PLCB_HUMAN	AGPAT2	1-acyl-sn-glycerol-3-phosphate acyltransferase beta	97698.7	103349	84924.9	121638
O15121	O15121	DEGS1_HUMAN	DEGS1	Sphingolipid delta(4)-desaturase DES1	47345.3	48945	57107.5	69868.6					67343.9
O15126	O15126;O15126-2	SCAM1_HUMAN	SCAMP1	Secretory carrier-associated membrane protein 1	109150	124224	128130	119782			137495
O15127	O15127	SCAM2_HUMAN	SCAMP2	Secretory carrier-associated membrane protein 2	244159	199845	256997	292163	235566			102973	103936
O15143	O15143	ARC1B_HUMAN	ARPC1B	Actin-related protein 2/3 complex subunit 1B	1503870	1194600	1397260	1230430	1221800	868631	991778	863435	791909	915045	947216	1854420	1214330	1049560	759381	1634330
O15144	O15144	ARPC2_HUMAN	ARPC2	Actin-related protein 2/3 complex subunit 2	911406	877604	956810	937930	1063310	794828	706459	723965	551821	789062	766628	1371510	819073	648213	763346	2090290
O15145	O15145	ARPC3_HUMAN	ARPC3	Actin-related protein 2/3 complex subunit 3	1028850	1198980	1121850	1061700	1391170	1780370	691636	2210610	1255580	2531740	2439720	4598740	2187540	3172850	2460290	3503980
O15155;O15155-2	O15155;O15155-2	BET1_HUMAN	BET1	BET1 homolog	77236.9	101390	84597.8	76267
O15160;O15160-2	O15160;O15160-2	RPAC1_HUMAN	POLR1C	DNA-directed RNA polymerases I and III subunit RPAC1	224211	207901	259623	209682	304374			373187	262064	246474		189225	335041	414912
O15162;O15162-2	O15162;O15162-2	PLS1_HUMAN	PLSCR1	Phospholipid scramblase 1	101862	110637	98728.1	112871					43423.1
O15173	O15173;O15173-2	PGRC2_HUMAN	PGRMC2	Membrane-associated progesterone receptor component 2	575426	771568	578908	518623	790437	297312	631400	1588110	955956	1158850	979645	906781	1141300	1380200	1168840	1264340
O15195;O15195-2	O15195;O15195-2	VILL_HUMAN	VILL	Villin-like protein	79936.9		83740.7	96074.5						136578
O15211	O15211;Q12967;Q12967-6;Q12967-3;Q12967-4;Q12967-5	RGL2_HUMAN	RGL2	Ral guanine nucleotide dissociation stimulator-like 2	133699	95275.8	130747	203746					74020.1
O15212	O15212	PFD6_HUMAN	PFDN6	Prefoldin subunit 6	205303	164420	223559	238820	275945			191556	129687				248637	170822
O15213	O15213	WDR46_HUMAN	WDR46	WD repeat-containing protein 46	184734	369658	199254	90492.8	227108	367688	343377	315299	313179				226800	307674
O15226;O15226-2	O15226;O15226-2	NKRF_HUMAN	NKRF	NF-kappa-B-repressing factor	117932	313133	323738	42869.3	387140	279598		298183	204808		197677		208889	257288	194284
O15228	O15228	GNPAT_HUMAN	GNPAT	Dihydroxyacetone phosphate acyltransferase	107301	180769	97212.4	105934	49712	152379		310465	143183				93356.5
O15230	O15230	LAMA5_HUMAN	LAMA5	Laminin subunit alpha-5	1025430	374209	1141880	1610820	424984	478712	373903	304380	405369	725719	2699820	1012010	585220	331010
O15231-3	O15231;O15231-2;O15231-3;O15231-4;O15231-5;O15231-6;O15231-7;O15231-8;O15231-9	ZN185_HUMAN	ZNF185	Isoform 3 of Zinc finger protein 185	320060		333462	455320	550220	6397550					522212				875513
O15239	O15239	NDUA1_HUMAN	NDUFA1	NADH dehydrogenase [ubiquinone] 1 alpha subcomplex subunit 1	91528.2	78842.7	75896.8	76155.6
O15240	O15240	VGF_HUMAN	VGF	Neurosecretory protein VGF	52424.7	225229	39615.7	285044	56993.1	307087	824529	748262	414423	1187400			241190	168179
O15247	O15247	CLIC2_HUMAN	CLIC2	Chloride intracellular channel protein 2	293868		303477	456743	137692						254337	125429	62796
O15254	O15254;O15254-2	ACOX3_HUMAN	ACOX3	Peroxisomal acyl-coenzyme A oxidase 3	208322	183085	118029	214432	133173	146501	101444	158528	142158	165648	107614		127183	363757
O15258	O15258	RER1_HUMAN	RER1	Protein RER1	189897	564929	256255	196554	193362	593674	591756	499157	629234	356039			318285	169046
O15260	O15260;O15260-2	SURF4_HUMAN	SURF4	Surfeit locus protein 4	652543	682004	546090	598335	250856	1178170	693707	664914	922945	700710			684815	1045140
O15264	O15264	MK13_HUMAN	MAPK13	Mitogen-activated protein kinase 13	111227		109534	149657	130377
O15269	O15269	SPTC1_HUMAN	SPTLC1	Serine palmitoyltransferase 1	191807	228748	191732	221711	251063	489258	291186	302538	307758	207585	227463		264043	298164	272553
O15270	O15270	SPTC2_HUMAN	SPTLC2	Serine palmitoyltransferase 2	115108	133189	112106	135536	144133			95835.1	62190.9
O15294	O15294;O15294-4;O15294-2;O15294-3	OGT1_HUMAN	OGT	UDP-N-acetylglucosamine--peptide N-acetylglucosaminyltransferase 110 kDa subunit	98205.8	94887.5	84832.4	108780	134019	139973	135169	83514.2	107930				127569	84494
O15296	O15296;O15296-3	LX15B_HUMAN	ALOX15B	Polyunsaturated fatty acid lipoxygenase ALOX15B	114565	66621.8	97555.3	180944	1054070			90075.2	98460.2
O15305	O15305;O15305-2	PMM2_HUMAN	PMM2	Phosphomannomutase 2	249488	326262	236506	235181	289572	205126		270268	218413	348874		99028.8	225043	348510
O15321;O15321-2	O15321;O15321-2	TM9S1_HUMAN	TM9SF1	Transmembrane 9 superfamily member 1	167107	250324	165471	175593		242180	165624	222438	242563	256421			131180	178848
O15344	O15344	TRI18_HUMAN	MID1	E3 ubiquitin-protein ligase Midline-1	92644.8	108437	98709.4	106141
O15347	O15347	HMGB3_HUMAN	HMGB3	High mobility group protein B3	263426	96081.4	222357	200073	141723								165077		199519
O15355	O15355	PPM1G_HUMAN	PPM1G	Protein phosphatase 1G	157635	147228	141968	144832	149749	134846	112511	150376	224263				172910		144042
O15357	O15357;O15357-2	SHIP2_HUMAN	INPPL1	Phosphatidylinositol 3,4,5-trisphosphate 5-phosphatase 2	139491	174822	130587	127380		306783	191736	208877	215018	144903		233031	211032	213268
O15371;O15371-2;O15371-3	O15371;O15371-2;O15371-3	EIF3D_HUMAN	EIF3D	Eukaryotic translation initiation factor 3 subunit D	425916	483484	394815	430378	405691	692138	490665	368312	441573	264178	613335	570972	522437	413193	1047700
O15372	O15372	EIF3H_HUMAN	EIF3H	Eukaryotic translation initiation factor 3 subunit H	491875	494358	467483	451807	563637	660731	437512	448798	447186		356707	499069	422684	588890
O15382	O15382;O15382-2	BCAT2_HUMAN	BCAT2	Branched-chain-amino-acid aminotransferase, mitochondrial	339618	184629	322663	361288	379954			212479	141793	173130	280615	202066	350514
O15397	O15397	IPO8_HUMAN	IPO8	Importin-8	78669.7	80079.1	85387.5	91019.3	108573				96570.8
O15400;O15400-2	O15400;O15400-2	STX7_HUMAN	STX7	Syntaxin-7	964416	1240520	1000250	830393	1023170	1499950	1914460	1813860	1800270	1209890	961672	996728	1808440	2220850	2409500	961687
O15427	O15427	MOT4_HUMAN	SLC16A3	Monocarboxylate transporter 4	109345	310946	98240.9	91965.4	104363	265683	277439	216524	207484	307150			196232	227650
O15439;O15439-2	O15439;O15439-2;O15439-3;O15439-4	MRP4_HUMAN	ABCC4	ATP-binding cassette sub-family C member 4	116576	142568	132351	124502				114666	82640.2
O15446;O15446-2	O15446;O15446-2	RPA34_HUMAN	POLR1G	DNA-directed RNA polymerase I subunit RPA34	113806	97060.8	116245	95131.8					88722.7					107530
O15460-2	O15460;O15460-2	P4HA2_HUMAN	P4HA2	Isoform IIa of Prolyl 4-hydroxylase subunit alpha-2	189709	353665	196802	194635	267038	546576		365331	342989	570358			171155
O15484	O15484	CAN5_HUMAN	CAPN5	Calpain-5	122166	344323	166051	108608	167073	444426	567657	404929	296543	374463			222327	328298
O15498	O15498;O15498-2	YKT6_HUMAN	YKT6	Synaptobrevin homolog YKT6	280373	376559	296079	278677	288286	348089	307261	387274	366805	288033	218681	264364	317678	254842
O15511	O15511	ARPC5_HUMAN	ARPC5	Actin-related protein 2/3 complex subunit 5	1487660	1209230	1431030	1535840	1045320	161376	1046670	1108590	898855	745447	1511320	2069410	1976140	1154960	1179170	1933600
O15522;O95096	O15522;O95096	NKX22_HUMAN;NKX28_HUMAN	NKX2-2;NKX2-8	Homeobox protein Nkx-2.8	93808.4	59819.4	72374.4	105790									67932.5
O15530;O15530-3;O15530-4	O15530;O15530-2;O15530-3;O15530-4	PDPK1_HUMAN	PDPK1	3-phosphoinositide-dependent protein kinase 1	54235.8	67687.9	57257.3	61890.4				56906.8	75119.4
O15533;O15533-2;O15533-3	O15533;O15533-2;O15533-3;O15533-4	TPSN_HUMAN	TAPBP	Tapasin	675088	653582	700555	779297	833305	803266		734671	853911	421201	636737	1009210	682544	1122550	1031510	1537110
O15540	O15540;O15540-2	FABP7_HUMAN	FABP7	Fatty acid-binding protein, brain	217378	1347130			1817590	714870			1854810	1337330			321037	597663
O15551	O15551	CLD3_HUMAN	CLDN3	Claudin-3	57404		53813.9	68068.4							144687
O15554	O15554	KCNN4_HUMAN	KCNN4	Intermediate conductance calcium-activated potassium channel protein 4	164636	388761	147311			325073	311792	484961	405482	342758			246367	284582
O43143	O43143;O60231;Q14562	DHX15_HUMAN	DHX15	ATP-dependent RNA helicase DHX15	1176410	1265360	1150240	1079130	1207130	1251300	1414160	1065230	1100010	1118080	737360	988604	826913	880767	1042910	1521980
O43148;O43148-2	O43148;O43148-2	MCES_HUMAN	RNMT	mRNA cap guanine-N7 methyltransferase	168469	150579	161753	142212	210820			79655.2	125717				188807	188540
O43149	O43149	ZZEF1_HUMAN	ZZEF1	Zinc finger ZZ-type and EF-hand domain-containing protein 1	111559	99685.2	82851.1	137529					132723				113236
O43159	O43159	RRP8_HUMAN	RRP8	Ribosomal RNA-processing protein 8	93193.7	191493	103246	94098.5	73912.1	193376	188296	84201.3	158007				67701.6
O43169	O43169	CYB5B_HUMAN	CYB5B	Cytochrome b5 type B	139959	184957	149951	150758	170082			187444	123111	312951	230051	309634	170075	138840
O43172;O43172-2	O43172;O43172-2	PRP4_HUMAN	PRPF4	U4/U6 small nuclear ribonucleoprotein Prp4	185421	152417	176323	200416	184311		225384	205116	197746	135288	216623		124992	169946
O43175	O43175	SERA_HUMAN	PHGDH	D-3-phosphoglycerate dehydrogenase	1269050	969500	1816060	607459	2733270	952955	662392	939638	798184	981442	522671	499562	3712230	2992430	5095900	1020090
O43181	O43181	NDUS4_HUMAN	NDUFS4	NADH dehydrogenase [ubiquinone] iron-sulfur protein 4, mitochondrial	136104	83118.4	146790	130924	170920	115912							160984
O43182;O43182-2;O43182-3;O43182-4;O43182-5	O43182;O43182-2;O43182-3;O43182-4;O43182-5	RHG06_HUMAN	ARHGAP6	Rho GTPase-activating protein 6	82532.7		81610.8	109013					78168.4
O43189-2	O43189-2	PHF1_HUMAN	PHF1	Isoform 1 of PHD finger protein 1	24186.2		15919.2	31240.9
O43237	O43237;O43237-2	DC1L2_HUMAN	DYNC1LI2	Cytoplasmic dynein 1 light intermediate chain 2	230094	255706	247602	280151	207060		537241	182021	213304				212717	226491	340956
O43240	O43240	KLK10_HUMAN	KLK10	Kallikrein-10					346248
O43242	O43242;O43242-2	PSMD3_HUMAN	PSMD3	26S proteasome non-ATPase regulatory subunit 3	724753	1025650	700110	691309	848518	573026	832692	796803	893557	922685	484591	587113	642501	595726	468223	747911
O43251-6;O43251-8	O43251;O43251-10;Q9NWB1;Q9NWB1-5;A6NFN3;O43251-2;O43251-4;O43251-5;O43251-6;O43251-7;O43251-8;O43251-9;Q9NWB1-2;Q9NWB1-3;Q9NWB1-4;A6NFN3-2	RFOX2_HUMAN	RBFOX2	Isoform 6 of RNA binding protein fox-1 homolog 2	101147	86897.8	86584.9	112005	157164				104902				94171.5
O43252	O43252	PAPS1_HUMAN	PAPSS1	Bifunctional 3'-phosphoadenosine 5'-phosphosulfate synthase 1	186413	172133	174545	189328	176211	199163		201307	191261	194685		150573	111589	205799
O43264	O43264;O43264-2	ZW10_HUMAN	ZW10	Centromere/kinetochore protein zw10 homolog	149718	206589	149974	215427	112413	132414			140868				114542	211470
O43272	O43272;O43272-1;O43272-2	PROD_HUMAN	PRODH	Proline dehydrogenase 1, mitochondrial	87540.9		61742.8	109890
O43278;O43278-2	O43278;O43278-2	SPIT1_HUMAN	SPINT1	Kunitz-type protease inhibitor 1	120155		97304.7	156779	109914				51308.6		261265		125181
O43286	O43286	B4GT5_HUMAN	B4GALT5	Beta-1,4-galactosyltransferase 5								88420.9	90392.3
O43290	O43290	SNUT1_HUMAN	SART1	U4/U6.U5 tri-snRNP-associated protein 1	185702	128614	175028	195213	211116	291304		176443	272111			78181.1	90229	197232
O43292	O43292;O43292-2	GPAA1_HUMAN	GPAA1	Glycosylphosphatidylinositol anchor attachment 1 protein	253620	442517	300540	279911		439081		320837	327919	228379	212165			245001
O43293	O43293	DAPK3_HUMAN	DAPK3	Death-associated protein kinase 3	89977.6	81210.4	88023.7	114355				81691.8	103881
O43294	O43294;O43294-2	TGFI1_HUMAN	TGFB1I1	Transforming growth factor beta-1-induced transcript 1 protein	140086	78103.2	143051	254806	89970.4				9857.71	123514				159832
O43299	O43299	AP5Z1_HUMAN	AP5Z1	AP-5 complex subunit zeta-1	106353	90644.5	99589	118214					93358.7
O43301	O43301	HS12A_HUMAN	HSPA12A	Heat shock 70 kDa protein 12A	131840	231980	164613	188055	302488	137848		87173.6	160972					129275
O43310;O43310-2	O43310;O43310-2	CTIF_HUMAN	CTIF	CBP80/20-dependent translation initiation factor	71560.7		64453.9	102342					68475.7
O43314;O43314-2	O43314;O43314-2	VIP2_HUMAN	PPIP5K2	Inositol hexakisphosphate and diphosphoinositol-pentakisphosphate kinase 2	144026	173949	158598	149596		207334	157938	133096	162211	195968			173108	152857
O43324	O43324	MCA3_HUMAN	EEF1E1	Eukaryotic translation elongation factor 1 epsilon-1	268806	265119	248847	254475	228193		333022	110657	232480	302690			267267
O43353;O43353-2	O43353;O43353-2	RIPK2_HUMAN	RIPK2	Receptor-interacting serine/threonine-protein kinase 2	88220.3	91745.3		73826.3					105633
O43390	O43390;O43390-2;O43390-3;O43390-4	HNRPR_HUMAN	HNRNPR	Heterogeneous nuclear ribonucleoprotein R	2015750	1728960	1936030	1890740	2503800	2362000	1677010	2077330	1682910	1405340	1015360	1744340	1424670	1933950	2519940	1575090
O43395	O43395;O43395-3	PRPF3_HUMAN	PRPF3	U4/U6 small nuclear ribonucleoprotein Prp3	176556	160364	180986	210927	192514	326490	345216	167897	192216			158784	165925	149381	221098
O43396	O43396	TXNL1_HUMAN	TXNL1	Thioredoxin-like protein 1	652005	537508	459378	476659	392528	314368	387387	375606	349579	534276	374864	285733	533426	409088	842026	823630
O43399;O43399-5;O43399-7	O43399;O43399-5;O43399-7	TPD54_HUMAN	TPD52L2	Tumor protein D54	469191	437210	497391	474018	549784	488483	603485	407763	459879	324417	462267	355778	689072	377429	341383	332642
O43402	O43402	EMC8_HUMAN	EMC8	ER membrane protein complex subunit 8	161103	216093	167120		114453			193662	133976	180672	199704		321271	160981
O43414;O43414-2;O43414-3	O43414;O43414-2;O43414-3	ERI3_HUMAN	ERI3	ERI1 exoribonuclease 3	179851	173166	144968	194103	134845			191745	105476		204496	166694	278025	107427
O43426;O43426-2;O43426-4	O43426;O43426-2;O43426-4;O43426-5	SYNJ1_HUMAN	SYNJ1	Synaptojanin-1	219920	212903	203889	254632					197768				86267.2	185814
O43427;O43427-2	O43427;O43427-2	FIBP_HUMAN	FIBP	Acidic fibroblast growth factor intracellular-binding protein	216502	259244	218304	179012	219256				235252
O43432;O43432-3;O43432-4	O43432;O43432-3;O43432-4	IF4G3_HUMAN	EIF4G3	Eukaryotic translation initiation factor 4 gamma 3	117016	208825	124761	109605	107071	262741	194373	239141	226517	287584			178541
O43447	O43447	PPIH_HUMAN	PPIH	Peptidyl-prolyl cis-trans isomerase H	151988	88826.6	120607	158951	144412			91422.9	104479		232116	316170	334320	48820.3
O43451;O43451-1	O43451;O43451-1	MGA_HUMAN	MGAM	Maltase-glucoamylase		222098
O43464;O43464-3	O43464;P83110;O43464-2;O43464-3;P83110-2	HTRA2_HUMAN	HTRA2	Serine protease HTRA2, mitochondrial	271259	208581	285390	294510	293489	219448		311623	349730	251757	527419		949652	261971	216923
O43488	O43488	ARK72_HUMAN	AKR7A2	Aflatoxin B1 aldehyde reductase member 2	848237	778873	889396	947499	644336	329310	528346	554710	466174	664808	803116	805641	633083	393961	570063
O43491	O43491;O43491-2;O43491-3;O43491-4	E41L2_HUMAN	EPB41L2	Band 4.1-like protein 2	473219	326688	509639	727129	218264	276095	354316	225311	289426	309720	426188	288968	180861	256670	164213
O43491-4	O43491-4	E41L2_HUMAN	EPB41L2	Isoform 4 of Band 4.1-like protein 2	37087.9		47467.9	74769.4
O43493;O43493-3;O43493-4;O43493-5;O43493-7	O43493;O43493-3;O43493-5;O43493-4;O43493-6;O43493-7	TGON2_HUMAN	TGOLN2	Trans-Golgi network integral membrane protein 2	45011.7	53988.4	48193.3	56571.1					22631
O43505	O43505	B4GA1_HUMAN	B4GAT1	Beta-1,4-glucuronyltransferase 1	111856	170796	122265	101063		279960	270772	259452	198830	437058			270778	244784
O43508-2;O75888;O75888-2;O75888-4;O75888-5	O75888;O75888-3;O43508-2;O75888-2;O75888-4;O75888-5	TNF12_HUMAN;TNF13_HUMAN	TNFSF12;TNFSF13	Isoform TWE-PRIL of Tumor necrosis factor ligand superfamily member 12	92830.3	106398	100868	139526			60942.3	112281	126600	724697	518780	111581	192170
O43516;O43516-3	O43516;O43516-4;O43516-2;O43516-3	WIPF1_HUMAN	WIPF1	WAS/WASL-interacting protein family member 1	435219	320525	348839	313267	461260	560998	436676	658007	686277	403003	478537	1375440	769066	654193		1172190
O43556;O43556-3;O43556-4	O43556;O43556-3;O43556-4	SGCE_HUMAN	SGCE	Epsilon-sarcoglycan	132864	137737	146356	153268				166592	115837				154362	186074
O43572	O43572	AKA10_HUMAN	AKAP10	A-kinase anchor protein 10, mitochondrial	75530.1	76692.2	80099.5	80903.9				74026.9	90476.5
O43583	O43583	DENR_HUMAN	DENR	Density-regulated protein	185224	133209	169100	192520	242133	92148.3		98633.7	127411		107016	387187	172422	178032
O43592	O43592	XPOT_HUMAN	XPOT	Exportin-T	250993	329600	266428	268663	326440	233451		268418	274194	273085	258963		306930	308682
O43598	O43598	DNPH1_HUMAN	DNPH1	5-hydroxymethyl-dUMP N-hydrolase	527886	279558	261467	424151	434966	297210	419770	245391	257754	402088	562160	715171	1117030	558983	406938	466669
O43615	O43615	TIM44_HUMAN	TIMM44	Mitochondrial import inner membrane translocase subunit TIM44	229776	307810	248204	201909	229514		379065	403183	411433				324044	282611
O43617;O43617-2	O43617;O43617-2	TPPC3_HUMAN	TRAPPC3	Trafficking protein particle complex subunit 3	227839	238298	225123	248960	268989	238384	162639	392277	186512	445376	520428	410823	538284	432316	335313
O43633	O43633	CHM2A_HUMAN	CHMP2A	Charged multivesicular body protein 2a	326206	400643	333686	366054	373681	275271	212489	215522	278036	275479	384681	253936	303025	154898	348107	472181
O43639	O43639	NCK2_HUMAN	NCK2	Cytoplasmic protein NCK2	167129	111777	167902	206066				148862	137385		244310	177490	138116	156808
O43653	O43653	PSCA_HUMAN	PSCA	Prostate stem cell antigen		51532.1						207997	73074.9	185978
O43660;O43660-2	O43660;O43660-2	PLRG1_HUMAN	PLRG1	Pleiotropic regulator 1	150559	155413	154874	157765	182857	181700	138669	145903	148548	239328		231327	173078	152213	262639
O43665;O43665-1;O43665-2	O43665;O43665-1;O43665-2	RGS10_HUMAN	RGS10	Regulator of G-protein signaling 10	129161	104705	103100	110304	108309		70966.9	80433.1	64734.1			158942	110781	95127.7
O43670;O43670-2;O43670-4	O43670;O43670-2;O43670-3;O43670-4	ZN207_HUMAN	ZNF207	BUB3-interacting and GLEBS motif-containing protein ZNF207	258932	184747	217935	237804	331417			167169	192179			382721	642860	247009
O43674;O43674-2	O43674;O43674-2	NDUB5_HUMAN	NDUFB5	NADH dehydrogenase [ubiquinone] 1 beta subcomplex subunit 5, mitochondrial	182542	150336	174234	140907	226223	146192	170186	182357	184356	242527	213482	278312	359526	314960	309647
O43676	O43676	NDUB3_HUMAN	NDUFB3	NADH dehydrogenase [ubiquinone] 1 beta subcomplex subunit 3	193251	166766	194838	182325	184379			151813	174196			176528	195513	182154	309082
O43678	O43678	NDUA2_HUMAN	NDUFA2	NADH dehydrogenase [ubiquinone] 1 alpha subcomplex subunit 2	158733	104964	140657	167224	130471			250236	126690		250670	226038	374869	125390	163045
O43681	O43681	GET3_HUMAN	GET3	ATPase GET3	674955	956103	704050	651877	758604	427602	637941	815379	617386	782416	575997	280448	804698	669014	366476
O43684;O43684-2	O43684;O43684-2	BUB3_HUMAN	BUB3	Mitotic checkpoint protein BUB3	830912	751988	711227	780193	843030	848946	868032	846623	781319	1050950	848612	1015980	809889	842910	979980	1006740
O43707	O43707;O43707-2;O43707-3	ACTN4_HUMAN	ACTN4	Alpha-actinin-4	3551260	2938040	3775480	4165430	2285370	2255000	2780790	2884470	2930610	2203420	2588220	2089730	2142650	2640100	2008180	1446070
O43708	O43708;O43708-3	MAAI_HUMAN	GSTZ1	Maleylacetoacetate isomerase	76670.7	108373	69303.4	73770					25634.5
O43709;O43709-3	O43709;O43709-3	BUD23_HUMAN	BUD23	18S rRNA (guanine-N(7))-methyltransferase	89049.2	107225	98243		119961	71091.6	79439.2		122464				113802	97525.1
O43719	O43719	HTSF1_HUMAN	HTATSF1	17S U2 SnRNP complex component HTATSF1	248549	236239	214524	261262	239694	213890		182448	237603
O43731	O43731	ERD23_HUMAN	KDELR3	ER lumen protein-retaining receptor 3		274421						197335	171167	154626
O43739;O43739-2	O43739;Q15438;Q99418;Q9UIA0;O43739-2;Q15438-2;Q15438-3;Q99418-2	CYH3_HUMAN	CYTH3	Cytohesin-3	138299	148890	122092	158158	177099		391327	305272	128599	132077			191353	254747
O43747	O43747;O43747-2	AP1G1_HUMAN	AP1G1	AP-1 complex subunit gamma-1	552687	561531	553426	591241	462238	349583	174600	532249	434569	535892	449917	280094	537826	541406	289885
O43752	O43752	STX6_HUMAN	STX6	Syntaxin-6	86720.9	82715.8	76897.9	106663	137748			95483.5	115867		49301.4		135109	101101
O43759;O43759-2	O43759;O43759-2	SNG1_HUMAN	SYNGR1	Synaptogyrin-1	118291	260696	125702	87642.5	252843	306798	254466	253154	244591	344437			359555	634885	311876
O43760;O43760-2	O43760;O43760-2	SNG2_HUMAN	SYNGR2	Synaptogyrin-2	236115	207553	244990	323308	163852	355821	267064	365746	302729	586602	689844	886690	448583	369251		739264
O43761	O43761	SNG3_HUMAN	SYNGR3	Synaptogyrin-3	21684.3	112433							34157.4			73395.4	147111
O43765	O43765	SGTA_HUMAN	SGTA	Small glutamine-rich tetratricopeptide repeat-containing protein alpha	154394	182249	151546	112651	196693	417754	356623	437102	267203	426121	204248	178448	720445	736301
O43768;O43768-3	O43768;P56211;O43768-2;O43768-3;O43768-4;O43768-5;O43768-6;O43768-7;O43768-9;P56211-2	ENSA_HUMAN	ENSA	Alpha-endosulfine	153146	134883	169395	178050	227961	301527	330968	202351	204411	260395	369411	471953	292203	292328	522703	2420580
O43772	O43772	MCAT_HUMAN	SLC25A20	Mitochondrial carnitine/acylcarnitine carrier protein	545818	491038	614058	577435	597137	776395	604560	635609	457070	944247	927555	899990	989726	788152	641613	725008
O43776	O43776;O43776-2	SYNC_HUMAN	NARS1	Asparagine--tRNA ligase, cytoplasmic	677193	1021710	782604	575274	1076900	705340	390440	899000	663193	873829		381307	845585	884494	757802	504175
O43790	O43790;P78385;Q14533	KRT86_HUMAN	KRT86	Keratin, type II cuticular Hb6					291593			199573				152112				255617
O43795-2	O43795;O43795-2	MYO1B_HUMAN	MYO1B	Isoform 2 of Unconventional myosin-Ib	505782	238639	616696	774241	261006			210543	212451	494660	462758		288359	306886	435511	743096
O43808	O43808	PM34_HUMAN	SLC25A17	Peroxisomal membrane protein PMP34	41768	72894.6	35924.8					39515.9	81899.8
O43809	O43809	CPSF5_HUMAN	NUDT21	Cleavage and polyadenylation specificity factor subunit 5	539105	413107	475298	491080	595218	439670	442932	592672	432631	296050	733914	719806	883860	444677	500582	527414
O43813	O43813	LANC1_HUMAN	LANCL1	Glutathione S-transferase LANCL1	681007	635771	702168	780647	562435	679300	392634	524507	444215	572883	423199	489737	615393	428371	521627
O43815	O43815;O43815-2	STRN_HUMAN	STRN	Striatin	128988	95538.6	117556	146307	89122			116731	117417	159080	118764	158308	118971
O43818	O43818	U3IP2_HUMAN	RRP9	U3 small nucleolar RNA-interacting protein 2	268004	300230	265366	202483	337579	516963	623268	430518	377024	565391		252531	448124	555560	392901
O43819	O43819	SCO2_HUMAN	SCO2	Protein SCO2 homolog, mitochondrial	73972.6	78950.4	75795.3	73070.2	111068		90611		108970		150453		173816
O43822;O43822-2;O43822-3;O43822-4	O43822;O43822-2;O43822-3;O43822-4	CF410_HUMAN	CFAP410	Cilia- and flagella-associated protein 410	72223.4	49191.9		69544.3					59601.3		94917.2
O43823	O43823	AKAP8_HUMAN	AKAP8	A-kinase anchor protein 8	68805.4	47201.6	66889.5	66217			128628						134779
O43824	O43824	GTPB6_HUMAN	GTPBP6	Putative GTP-binding protein 6	69331.5	53269.6	59110.2	43760.3					77428.4
O43837	O43837;O43837-3	IDH3B_HUMAN	IDH3B	Isocitrate dehydrogenase [NAD] subunit beta, mitochondrial	311564	315124	313453	314654	313504	97536.5		332180	225233	321822	315184	333388	312116	295274	264815
O43847-2	O43847;O43847-2	NRDC_HUMAN	NRDC	Isoform 2 of Nardilysin	112394	133200	117421	88009.2	181306	170027	112108	102788	149475	337568			146231	165250
O43852;O43852-3	O43852;O43852-10;O43852-11;O43852-13;O43852-14;O43852-3;O43852-5;O43852-6	CALU_HUMAN	CALU	Calumenin	2463310	3795060	2508960	866499	1888130	2020750	3157920	8099040	4971170	6048670	686023	740413	3670780	8054430	1250410	1350970
O43861;O43861-2	O43861;O43861-2	ATP9B_HUMAN	ATP9B	Probable phospholipid-transporting ATPase IIB	110604	101177	84193.1	74288.4					59625
O43865	O43865;O43865-2	SAHH2_HUMAN	AHCYL1	S-adenosylhomocysteine hydrolase-like protein 1	464044	464696	466983	457252		421667			243671	624355	722064			194684
O43866	O43866	CD5L_HUMAN	CD5L	CD5 antigen-like	152043	146487	135839	181878	192215							148448	150597
O43896	O43896	KIF1C_HUMAN	KIF1C	Kinesin-like protein KIF1C	76277.4	93244.9	81470	106353					100326					403279
O43914;O43914-2;O43914-3	O43914;O43914-2;O43914-3	TYOBP_HUMAN	TYROBP	TYRO protein tyrosine kinase-binding protein	72507.2	56064.4	59893.7	75838.5					94272.4	191476	187826		112346
O43920	O43920	NDUS5_HUMAN	NDUFS5	NADH dehydrogenase [ubiquinone] iron-sulfur protein 5	324141	210225	337738	259273	403615			229584	179291	146263	276947	303844	305194	440923	490853	583314
O43924	O43924	PDE6D_HUMAN	PDE6D	Retinal rod rhodopsin-sensitive cGMP 3',5'-cyclic phosphodiesterase subunit delta	140312	121187	124584	147797				93622.8	163612				381943
O43933;O43933-2	O43933;O43933-2	PEX1_HUMAN	PEX1	Peroxisomal ATPase PEX1	72347.3	108232	73759.9	87806.1				139293	101916
O60216	O60216	RAD21_HUMAN	RAD21	Double-strand-break repair protein rad21 homolog	178613	114395	150623	186885	172599				141287					335682
O60218	O60218	AK1BA_HUMAN	AKR1B10	Aldo-keto reductase family 1 member B10					228539							223098	371242	196930	181390
O60220	O60220	TIM8A_HUMAN	TIMM8A	Mitochondrial import inner membrane translocase subunit Tim8 A	63316.9							165088	143973			247972	449671
O60229	O60229;O60229-4;O60229-5;O60229-6	KALRN_HUMAN	KALRN	Kalirin	259956	186716	253070	268889	315887				233751
O60231	O60231	DHX16_HUMAN	DHX16	Pre-mRNA-splicing factor ATP-dependent RNA helicase DHX16	171507	171528	166387	185250	163177	206594		126546	195987	208394	289631	223976	224737	115404
O60232	O60232	ZNRD2_HUMAN	ZNRD2	Protein ZNRD2					107168				103580
O60234	O60234	GMFG_HUMAN	GMFG	Glia maturation factor gamma	532746	479197	456251	578397	302172	250351	160576	181871	210567	549980	672936	1374430	463049	325313		1002220
O60237;O60237-3;O60237-4;O60237-6	O60237;O60237-3;O60237-4;O60237-6	MYPT2_HUMAN	PPP1R12B	Protein phosphatase 1 regulatory subunit 12B	129120		123147	172233
O60240	O60240	PLIN1_HUMAN	PLIN1	Perilipin-1					1191650
O60243;Q8IZP7;Q96MM7;Q96MM7-2;Q96MM7-3;Q96MM7-4	O60243;Q96MM7;Q8IZP7;Q96MM7-2;Q96MM7-3;Q96MM7-4	H6ST1_HUMAN;H6ST2_HUMAN;H6ST3_HUMAN	HS6ST1;HS6ST2;HS6ST3	Heparan-sulfate 6-O-sulfotransferase 1	80072.3	130628	78748.9	83187					59409.7
O60244	O60244	MED14_HUMAN	MED14	Mediator of RNA polymerase II transcription subunit 14	75498.5	73221.9	66270.6	79189.3					72309
O60245;O60245-2	O60245;O60245-2	PCDH7_HUMAN	PCDH7	Protocadherin-7	40452.4		33186.5	25910.7	43224.5			65612.5	36931.3				223462	191609
O60256	O60256;O60256-3	KPRB_HUMAN	PRPSAP2	Phosphoribosyl pyrophosphate synthase-associated protein 2	390737	455518	308858	411459	503880	487787	411146	367983	332955	600375	503334	602304	391144		381335
O60264	O60264;P28370;P28370-2	SMCA5_HUMAN	SMARCA5	SWI/SNF-related matrix-associated actin-dependent regulator of chromatin subfamily A member 5	387181	374299	372859	391948	449781	433354	342498	334597	307397	311408		534121	275909	394743	325606
O60271;O60271-4	O60271;Q9UPT6;O60271-3;O60271-5;O60271-2;O60271-4;Q9UPT6-2	JIP4_HUMAN	SPAG9	C-Jun-amino-terminal kinase-interacting protein 4	193662	186228	186681	228837	187319	312734		155605	218014	250288	189887		191512	205460
O60287	O60287	NPA1P_HUMAN	URB1	Nucleolar pre-ribosomal-associated protein 1	70424.3	138288	72681.2	38999.9			53347.6	62120.5	107624					58625.5
O60306	O60306	AQR_HUMAN	AQR	RNA helicase aquarius	139840	89313.3	127682	151239	130404			108877	380136	126355		126045	122847		155789
O60313-10;O60313-2;O60313-9	O60313;O60313-10;O60313-11;O60313-2;O60313-9;O60313-13	OPA1_HUMAN	OPA1	Isoform 4 of Dynamin-like GTPase OPA1, mitochondrial	249586	269556	259008	237352	205926	366693	339673	285720	279835	256615		286010	286967	287187	340873
O60318	O60318	GANP_HUMAN	MCM3AP	Germinal-center associated nuclear protein							197634	122519	123643	117455				147561
O60330;O60330-2	O60330;O60330-2	PCDGC_HUMAN	PCDHGA12	Protocadherin gamma-A12		147385				124796		216259	137116	460100			214630
O60331;O60331-2;O60331-3;O60331-4	O60331;Q99755;A2A3N6;O60331-2;O60331-3;O60331-4;Q99755-2;Q99755-3;Q99755-4	PI51C_HUMAN	PIP5K1C	Phosphatidylinositol 4-phosphate 5-kinase type-1 gamma	107152	123000	96290.3	110854	137619				105229
O60333;O60333-2;O60333-4	O60333;O60333-2;O60333-3;O60333-4	KIF1B_HUMAN	KIF1B	Kinesin-like protein KIF1B	160985	173704	144306	163441	142391		190484	115047	127572	220369			266401	97893.6
O60341;O60341-2	O60341;O60341-2	KDM1A_HUMAN	KDM1A	Lysine-specific histone demethylase 1A	98774.3	77645.9	91853.8	110794	101300	125287	199206		89463				69864.5
O60343;O60343-2;O60343-3	O60343;O60343-2;O60343-3	TBCD4_HUMAN	TBC1D4	TBC1 domain family member 4	174054		152478	170458					153778					225544
O60437	O60437	PEPL_HUMAN	PPL	Periplakin	617374	530683	846543	1064980	431885	653784	675563	748963	970942	440204	673937	98826.6	329261	941673	520795	410192
O60443	O60443	GSDME_HUMAN	GSDME	Gasdermin-E	112207	235903		96507				325772	107926				171104
O60462;O60462-2;O60462-3;O60462-4;O60462-5	O60462;O60462-2;O60462-3;O60462-4;O60462-5;O60462-6	NRP2_HUMAN	NRP2	Neuropilin-2	164081	585374	177794	122211	163792	635354	648461	755382	639119	1299200	775355		500130	320787		1185150
O60476	O60476	MA1A2_HUMAN	MAN1A2	Mannosyl-oligosaccharide 1,2-alpha-mannosidase IB		67838.8							103091				57271.8
O60486	O60486	PLXC1_HUMAN	PLXNC1	Plexin-C1	151038	127480	164277	193113	237067			95952.7	102259		284050	91573.7	117075		235879
O60488;O60488-2	O60488;O60488-2	ACSL4_HUMAN	ACSL4	Long-chain-fatty-acid--CoA ligase 4	127168	139660	117771	128407	123457	33890.7	90138.9	155509	134434				150085	82439.3
O60493	O60493;O60493-3;O60493-4	SNX3_HUMAN	SNX3	Sorting nexin-3	812480	807792	796303	808645	816334	783236	765960	1070450	837816	1012510	1299510	1253450	1361270	682287	975307	1192240
O60496	O60496	DOK2_HUMAN	DOK2	Docking protein 2	173436	125163	151701	190238	107278		195632	109228	117343	356833	222023	150570	49903.9			254281
O60499	O60499;O60499-2	STX10_HUMAN	STX10	Syntaxin-10	74860.2	60565.9	71453.6						91706.9
O60502;O60502-4	O60502;O60502-2;O60502-3;O60502-4	OGA_HUMAN	OGA	Protein O-GlcNAcase	424241	363776	405166	421253	588763	545531	362062	453181	500806	228673		410133	561644	485846	591216
O60504	O60504	VINEX_HUMAN	SORBS3	Vinexin	65797.8		68836.8	130391
O60504-2	O60504;O60504-2	VINEX_HUMAN	SORBS3	Isoform Beta of Vinexin	690136	268495	669848	958831	271376	241040	268475	256664	337523	246721	1090750	371532	404484	306243
O60506-3	O60506;O60506-3;O60506-5	HNRPQ_HUMAN	SYNCRIP	Isoform 3 of Heterogeneous nuclear ribonucleoprotein Q	777702	715423	640353	647119	868093	916305	756491	934761	883725	600548	507272	764998	706928	1034430	1081130	976962
O60508	O60508	PRP17_HUMAN	CDC40	Pre-mRNA-processing factor 17	95206.4	83750.1	99565	100577	96260.4	96342.4	64000.9	95833.5	138743			151272	105529	207667	160605
O60513	O60513	B4GT4_HUMAN	B4GALT4	Beta-1,4-galactosyltransferase 4		159666						184970	122138	574428
O60524;O60524-3;O60524-4;O60524-5	O60524;O60524-2;O60524-3;O60524-4;O60524-5	NEMF_HUMAN	NEMF	Ribosome quality control complex subunit NEMF	223443	243655	197647	220941	225599	104052	208897	219433	198789	234051	90487.8		225202	205692
O60547;O60547-2	O60547;O60547-2	GMDS_HUMAN	GMDS	GDP-mannose 4,6 dehydratase	254872	194862	224701	228442	213242			174146	121243	260508	233345	373904	304292	191716	138282
O60568	O60568	PLOD3_HUMAN	PLOD3	Multifunctional procollagen lysine hydroxylase and glycosyltransferase LH3	501800	745678	524714	358528	535681	1415710	1028260	1216420	1280080	1262200	492127	425181	999131	1087550	856701
O60573	O60573;O60573-2	IF4E2_HUMAN	EIF4E2	Eukaryotic translation initiation factor 4E type 2	108356	120533	98323.4	91355.6					14642.5
O60603	O60603	TLR2_HUMAN	TLR2	Toll-like receptor 2	91838.5	80629.2	94036.7	110998					52262.8
O60610;O60610-2;O60610-3	O60610;O60610-2;O60610-3	DIAP1_HUMAN	DIAPH1	Protein diaphanous homolog 1	227976	236392	247707	268037	159947	232964	199275	144507	164787	208662		183854	185281	175396
O60613	O60613	SEP15_HUMAN	SELENOF	Selenoprotein F	163251	145004	145046	147246	137597			152789	198713	260902	198823			180375
O60637;O60637-2;O60637-3	O60637;O60637-2;O60637-3	TSN3_HUMAN	TSPAN3	Tetraspanin-3						358053	582623	453329	371254	462954	330357		276705	286968
O60645	O60645	EXOC3_HUMAN	EXOC3	Exocyst complex component 3	242579	283337	254298	299326	248401		275264	342584	243156	409329			181352
O60664	O60664;O60664-3;O60664-4	PLIN3_HUMAN	PLIN3	Perilipin-3	1267900	1472030	1358760	819160	1875600	1932410	2125050	1995490	1986560	1605500	805036	1194250	1997880	1688400	775435	1060690
O60675	O15525;O60675;Q9ULX9;Q9ULX9-2	MAFK_HUMAN	MAFK	Transcription factor MafK	148155	133812	150383	143795				80304.7	103025				156311	100426
O60678;O60678-2	O60678;O60678-2	ANM3_HUMAN	PRMT3	Protein arginine N-methyltransferase 3	101819	248470	84728.3		130983	132565		165380	171322				125448	177122
O60684	O15131;O60684	IMA7_HUMAN	KPNA6	Importin subunit alpha-7	135159	127144	127719	140850	154875		118445	156001	180491			183323		123756
O60687	O60687	SRPX2_HUMAN	SRPX2	Sushi repeat-containing protein SRPX2	94810.8	344560	91385.8					216866	236809	1280520
O60701	O60701;O60701-2;O60701-3	UGDH_HUMAN	UGDH	UDP-glucose 6-dehydrogenase	666165	896931	703335	534090	795724	980636	1074550	1289370	1075030	1349510	808862	592576	1248840	1264620	334690	646303
O60711	O60711;O60711-2	LPXN_HUMAN	LPXN	Leupaxin	110525	113529	100621	106478					81980.1
O60716-3;O60716-5	O60716;O60716-10;O60716-11;O60716-12;O60716-13;O60716-14;O60716-15;O60716-16;O60716-17;O60716-18;O60716-19;O60716-2;O60716-20;O60716-21;O60716-22;O60716-23;O60716-24;O60716-3;O60716-4;O60716-5;O60716-6;O60716-7;O60716-8;O60716-9	CTND1_HUMAN	CTNND1	Isoform 1AC of Catenin delta-1	853807	592032	1008340	1162500	545359	807084	547388	716476	770911	673565	831745	373824	614359	934076	1119300	648362
O60725	O60725	ICMT_HUMAN	ICMT	Protein-S-isoprenylcysteine O-methyltransferase	53343.3	138163	63526.9	47822.1				95585.9	79067.7
O60739;P41567	P41567;O60739	EIF1B_HUMAN;EIF1_HUMAN	EIF1;EIF1B	Eukaryotic translation initiation factor 1b	124868	93677	136154	152712	196542			18924.2	37583.8					43028
O60749	O60749;Q13596;O60749-2;Q13596-2	SNX2_HUMAN	SNX2	Sorting nexin-2	671643	533802	588193	725028	512430	299910	307847	615470	779869	623609	661197	675201	477305	433149	324038	542356
O60762	O60762	DPM1_HUMAN	DPM1	Dolichol-phosphate mannosyltransferase subunit 1	394187	409850	401707	371576	385218	695017		351993	317083	322713	447588	351988	653257	390400	344111	498671
O60763;O60763-2	O60763;O60763-2	USO1_HUMAN	USO1	General vesicular transport factor p115	660642	1031510	691354	607499	582235	637188	692888	1041950	1098500	813665	406184	282104	549324	771882	277137	316910
O60783	O60783	RT14_HUMAN	MRPS14	Small ribosomal subunit protein uS14m								123268	139196				403126
O60784	O60784;O60784-2;O60784-3;O60784-4	TOM1_HUMAN	TOM1	Target of Myb1 membrane trafficking protein	235400	240275	234574	237627	255668				198684				257868	349050
O60825;O60825-2	O60825;O60825-2	F262_HUMAN	PFKFB2	6-phosphofructo-2-kinase/fructose-2,6-bisphosphatase 2	201213	209215	187711	254782	188096			127476	146511	142713	262043
O60826	O60826	CCD22_HUMAN	CCDC22	Coiled-coil domain-containing protein 22	232363	228102	248682	265249	169850		355153	196340	241008	295249	183649		182539	277211
O60828;O60828-2;O60828-4;O60828-5	O60828;O60828-2;O60828-4;O60828-5	PQBP1_HUMAN	PQBP1	Polyglutamine-binding protein 1	117820	78751.2	114350	119586	141318				180367
O60831	O60831	PRAF2_HUMAN	PRAF2	PRA1 family protein 2	419013	895932	266851	231992	510974	210636	998974	891373	186308	904985		347216	2736200	693116	167904	532527
O60832	O60832;O60832-2	DKC1_HUMAN	DKC1	H/ACA ribonucleoprotein complex subunit DKC1	596618	851777	629395	452098	525077	1021310	821864	528698	600018	723236	232133	436495	309059	942907	884509	569088
O60841	O60841	IF2P_HUMAN	EIF5B	Eukaryotic translation initiation factor 5B	184506	199771	183458	173705	213617	151099	183494	133624	181022	148419	326461	160139	166361		231368
O60861;O60861-1;O60861-2;O60861-4	O60861;O60861-1;O60861-2;O60861-4	GAS7_HUMAN	GAS7	Growth arrest-specific protein 7	94932.8	165419	111753	90609.2					80959.9
O60869	O60869;O60869-2;O60869-3	EDF1_HUMAN	EDF1	Endothelial differentiation-related factor 1	414522	273887	366627	398944	645154	331105	386704	394905	298683	493788	458725	557263	442849	415038	704900	507578
O60879;O60879-2;O60879-3	O60879;O60879-2;O60879-3	DIAP2_HUMAN	DIAPH2	Protein diaphanous homolog 2	217881	201968	236661	260678	191447			167107	125899		158009			243986
O60884	O60884	DNJA2_HUMAN	DNAJA2	DnaJ homolog subfamily A member 2	367771	429462	327557	359210	311642	603653	641932	612146	461745	507373	403505	474705	397333	500229	486628
O60885	O60885;Q15059;O60885-3;O60885-2;Q15059-2	BRD4_HUMAN	BRD4	Bromodomain-containing protein 4	139930	105610	127320	157560	160826				130351
O60888;O60888-2;O60888-3	O60888;O60888-2;O60888-3	CUTA_HUMAN	CUTA	Protein CutA	281090	202574	391244	221702	955121	271836	418904		605043	746575			1531440	548538
O60911	O60911	CATL2_HUMAN	CTSV	Cathepsin L2					77102.5
O60925	O60925	PFD1_HUMAN	PFDN1	Prefoldin subunit 1	857590	832075	1184890	897585	1029120			648557	872641			804680	1187950	1169430	451220	1205150
O60934	O60934	NBN_HUMAN	NBN	Nibrin	140856	93471.8	117518	173030	148302			91775	103269		61294.9		126186	114167
O60936;O60936-3	O60936;O60936-3	NOL3_HUMAN	NOL3	Nucleolar protein 3	147430	130544	125308	156965					94833.6
O75023;O75023-2;O75023-3	O75023;O75023-2;O75023-3	LIRB5_HUMAN	LILRB5	Leukocyte immunoglobulin-like receptor subfamily B member 5		38815.7
O75027;O75027-2	O75027;O75027-2;O75027-3	ABCB7_HUMAN	ABCB7	Iron-sulfur clusters transporter ABCB7, mitochondrial	164390	182360	162390	180750				281026	214853	254249	186418	307232	176489	160722
O75030;O75030-10;O75030-11;O75030-12;O75030-2;O75030-3;O75030-4;O75030-5;O75030-6;O75030-7;O75030-8;O75030-9;P19484;P19484-2;P19532	O75030;P19484;P19532;O75030-10;O75030-11;O75030-12;O75030-2;O75030-3;O75030-4;O75030-5;O75030-6;O75030-7;O75030-8;O75030-9;P19484-2	MITF_HUMAN;TFE3_HUMAN;TFEB_HUMAN	MITF;TFE3;TFEB	Microphthalmia-associated transcription factor	118022	146671	124702	111484	237062	174497	169449	210017	180117			159172	117234	181697	206775
O75044	O75044;Q7Z6B7;Q7Z6B7-2	SRGP2_HUMAN	SRGAP2	SLIT-ROBO Rho GTPase-activating protein 2	198257	356665	205437	183647	143542	610554	729367	482275	491177	403961			169907	194428
O75063	O75063	XYLK_HUMAN	FAM20B	Glycosaminoglycan xylosylkinase	81198.5	104103	77756.2			165759	197823	136661	195277				113069
O75083	O75083;O75083-3	WDR1_HUMAN	WDR1	WD repeat-containing protein 1	2903920	4540080	2785300	2534610	2621670	4035930	5281260	4555660	4167290	4993540	1994300	3780760	2625040	3564370	2267160	2351910
O75110	O75110	ATP9A_HUMAN	ATP9A	Probable phospholipid-transporting ATPase IIA	93451.1	168002	113617	115530		336589	274550	256022	195538	330141	150386
O75112;O75112-2;O75112-3;O75112-7	O75112;O75112-2;O75112-3;O75112-7	LDB3_HUMAN	LDB3	LIM domain-binding protein 3	61624.8		63907.5	77068.8
O75113	O75113	N4BP1_HUMAN	N4BP1	NEDD4-binding protein 1	68238.7	67509.1	84178.3	85624.6					51191.7
O75116	O75116	ROCK2_HUMAN	ROCK2	Rho-associated protein kinase 2	277860	279116	318050	380809	200176	266583		277631	342621	369289	400762			227529
O75122-3	O75122;O75122-2;O75122-3	CLAP2_HUMAN	CLASP2	Isoform 3 of CLIP-associating protein 2	142280	125976	139754	185322				95041.7	149684		155071		70112.6	211820
O75128;O75128-2;O75128-3;O75128-6;O75128-7	O75128;O75128-2;O75128-3;O75128-6;O75128-7	COBL_HUMAN	COBL	Protein cordon-bleu	75596.8		70786.5	86705.6
O75131	O75131	CPNE3_HUMAN	CPNE3	Copine-3	1008920	1131180	995702	1120480	771513	981022	1096740	1022620	1040520	1301950	889065	800351	1086740	864367	804943	845220
O75144;O75144-2;O75144-3	O75144;O75144-2;O75144-3	ICOSL_HUMAN	ICOSLG	ICOS ligand									31960.8
O75146	O75146;O75146-2	HIP1R_HUMAN	HIP1R	Huntingtin-interacting protein 1-related protein	120194	111158	132697	146550	138132				116134
O75150	O75150;O75150-3	BRE1B_HUMAN	RNF40	E3 ubiquitin-protein ligase BRE1B	253603	271021	227745	262058	250145	413617			337067					297702
O75151	O75151	PHF2_HUMAN	PHF2	Lysine-specific demethylase PHF2	251726	243538	278866	282126	334505			216050	191887		281951		164956	240660	196924
O75152	O75152;A0A1B0GTU1;P0DQW0	ZC11A_HUMAN	ZC3H11A	Zinc finger CCCH domain-containing protein 11A	105877	93154.9	107508	106342	138549	115400	34251.7	94507	105076			111251	65351	142619	147332
O75153	O75153	CLU_HUMAN	CLUH	Clustered mitochondria protein homolog	163090	206120	159338	117006	318836	319825	280409	341389	294279	264689			286318	303120	369039
O75165	O75165	DJC13_HUMAN	DNAJC13	DnaJ homolog subfamily C member 13	295983	474960	315011	282967	325032	396458	352697	258340	312661	408071			275310	421481	204785
O75167;O75167-4	O75167;O75167-2;O75167-4;O75167-5	PHAR2_HUMAN	PHACTR2	Phosphatase and actin regulator 2	39717.7		45475.6	59726.4
O75170;O75170-2;O75170-3;O75170-4;O75170-5;O75170-6	O75170;O75170-2;O75170-3;O75170-4;O75170-5;O75170-6	PP6R2_HUMAN	PPP6R2	Serine/threonine-protein phosphatase 6 regulatory subunit 2		41003.5	71472.1	87769.8					104100				133773
O75173;O75173-2	O75173;O75173-2	ATS4_HUMAN	ADAMTS4	A disintegrin and metalloproteinase with thrombospondin motifs 4		121659							42315.1	594625			98744.9
O75175	O75175	CNOT3_HUMAN	CNOT3	CCR4-NOT transcription complex subunit 3	111606	93375.3	96501.8	105150					120357				136586
O75179;O75179-2;O75179-6;O75179-7	O75179;O75179-2;O75179-4;O75179-6;O75179-7	ANR17_HUMAN	ANKRD17	Ankyrin repeat domain-containing protein 17	88361	102176	100479	100686	103243		127762	126220	128570				161665	114708
O75190	O75190;O75190-2;P25686;Q8NHS0;O75190-3;O75190-4;P25686-2	DNJB6_HUMAN	DNAJB6	DnaJ homolog subfamily B member 6	192505	235233	180543	202309	167357	310322	302521	287041	300088	157307	466019	171654	308346	102210
O75191	O75191;O75191-2	XYLB_HUMAN	XYLB	Xylulose kinase	148145	155523							311451				210390	139788
O75208	O75208;O75208-2	COQ9_HUMAN	COQ9	Ubiquinone biosynthesis protein COQ9, mitochondrial	120650	65064.3	110483	125627	185502								183375
O75223	O75223;O75223-3	GGCT_HUMAN	GGCT	Gamma-glutamylcyclotransferase	137665	102146	121634	134845	468374		205383	116240	107709	272752	267439	425629	163692	391063	417090	1071420
O75251;O75251-2	O75251;O75251-2	NDUS7_HUMAN	NDUFS7	NADH dehydrogenase [ubiquinone] iron-sulfur protein 7, mitochondrial	268226	299620	248361	199195	319901	209709	214836	200840	161171		228016	215459	410593	217863	325459
O75298;O75298-2;O75298-3	O75298;O75298-2;O75298-3	RTN2_HUMAN	RTN2	Reticulon-2	185022	252850	204705	137706	186558	301243	245307	273016	314343	268276			402158	404154
O75306;O75306-2	O75306;O75306-2	NDUS2_HUMAN	NDUFS2	NADH dehydrogenase [ubiquinone] iron-sulfur protein 2, mitochondrial	487536	491631	471378	423398	492039			381738	316091	394681	386172	409525	356341	474411	462472
O75312	O75312	ZPR1_HUMAN	ZPR1	Zinc finger protein ZPR1	112394	147747	89570.8	89456.8	135278	199958	188968	213637	220428	269692			190624	190127
O75317	O75317;P62068;P62068-2;P62068-3;P62068-4	UBP12_HUMAN	USP12	Ubiquitin carboxyl-terminal hydrolase 12	117014	123986	92004.8	147465	108377			62458.4	38204.3
O75323	O75323	NIPS2_HUMAN	NIPSNAP2	Protein NipSnap homolog 2	1219660	1123150	1239040	1184550	561104	852553	548700	1145600	875112	1015300	1388070	1249670	1679840	837020	1130850	892379
O75339	O75339	CILP1_HUMAN	CILP	Cartilage intermediate layer protein 1									213896	765935			370011
O75340	O75340;O75340-2	PDCD6_HUMAN	PDCD6	Programmed cell death protein 6	486446	355764	456576	458513	283000			387424	374477	398515	441009	659906	796410	302018	241367
O75342	O75342	LX12B_HUMAN	ALOX12B	Arachidonate 12-lipoxygenase, 12R-type					185688			143350	92712.1	120350	142800	177664	52672.7	111016	130072	377219
O75347	O75347;O75347-2	TBCA_HUMAN	TBCA	Tubulin-specific chaperone A	548461	478567	565575	520805	804315	371210	552712	653879	640498	416719	661353	381218	624959	797111	408602	663998
O75348	O75348	VATG1_HUMAN	ATP6V1G1	V-type proton ATPase subunit G 1	419716	571480	403026	377764	497671			351379	343688	392877	436466	318412	497408	709772	463660	497767
O75351	O75351	VPS4B_HUMAN	VPS4B	Vacuolar protein sorting-associated protein 4B	543945	564069	568903	617193	538561	363166	560945	488661	287541	399245	385091	393642	367581	395578	564217
O75352;O75352-2	O75352;O75352-2	MPU1_HUMAN	MPDU1	Mannose-P-dolichol utilization defect 1 protein	214233	250796	224929	214708	225418	622597	491746	426124	432250	256544	332543	421407	335232	384625	265906	381329
O75354;O75354-2;O75354-3	O75354;O75354-2;O75354-3	ENTP6_HUMAN	ENTPD6	Ectonucleoside triphosphate diphosphohydrolase 6		182382				187651	202718	254021	184801	452872
O75367;O75367-1;O75367-3	O75367;O75367-1;O75367-3	H2AY_HUMAN	MACROH2A1	Core histone macro-H2A.1	4184840	2318770	3910280	4100460	4266790	1167180	469366	1020050	1219870	1169420	1274550	2339210	743272	1634690	3016080	3119070
O75368	O75368	SH3L1_HUMAN	SH3BGRL	Adapter SH3BGRL	667651	206428	651509	714350	594278	85170.9	146542	364949	341213	544749	1537470	1631220	1161170	826210	732664	1033110
O75369-8	O75369;O75369-2;O75369-3;O75369-6;O75369-4;O75369-5;O75369-7;O75369-8;O75369-9	FLNB_HUMAN	FLNB	Isoform 8 of Filamin-B	1008500	506918	1065790	1230930	827271	466475	570754	449029	432531	581757	920219	781855	729313	460717	1081290
O75376;O75376-2	O75376;O75376-2	NCOR1_HUMAN	NCOR1	Nuclear receptor corepressor 1	30389.6	1105770		33424.8		1550410	1487450	518817	2843290	1878290
O75381;O75381-2	O75381;O75381-2	PEX14_HUMAN	PEX14	Peroxisomal membrane protein PEX14	132335	264118	104312	151751	185135	417018	492811	346794	390735	225764	131027	57637.6	152371	108109
O75382;O75382-2;O75382-4	O75382;O75382-2;O75382-3;O75382-4	TRIM3_HUMAN	TRIM3	Tripartite motif-containing protein 3	233604	314637	242832	287657			102873	156460	167636
O75390	O75390	CISY_HUMAN	CS	Citrate synthase, mitochondrial	2697410	2702110	2670320	2357790	2356970	2815110	2028780	2331710	1949490	2611730	2113980	2335100	2300380	2012540	2416490	1695800
O75391	O75391	SPAG7_HUMAN	SPAG7	Sperm-associated antigen 7	97139.7	55394.4	95456	104092					102704		75812.1		113208
O75396	O75396	SC22B_HUMAN	SEC22B	Vesicle-trafficking protein SEC22b	736675	934264	906762	497379	680072	889203	837208	1053960	1103800	844894	572041	479024	1440030	2072320	722334	717012
O75400;O75400-2;O75400-3	O75400;O75400-2;O75400-3	PR40A_HUMAN	PRPF40A	Pre-mRNA-processing factor 40 homolog A	203732	229749	190511	214950	238068	342622	265744	81039.9	244021					130675
O75410;O75410-2;O75410-9	O75410;O75410-10;O75410-2;O75410-6;O75410-9	TACC1_HUMAN	TACC1	Transforming acidic coiled-coil-containing protein 1	154151	173938	177938	183118		212846		184576	148074				117739	144756
O75427	O75427	LRCH4_HUMAN	LRCH4	Leucine-rich repeat and calponin homology domain-containing protein 4	123028	119153	110079	96947.5				126487	181111			157707	167568	169608
O75431	O75431	MTX2_HUMAN	MTX2	Metaxin-2	190712	249768	182040	288122	194193				79989.9				125154
O75436	O75436	VP26A_HUMAN	VPS26A	Vacuolar protein sorting-associated protein 26A	687916	535596	785729	763415	689781	1534500	642250	708851	686211	837692	696739	826142	828926	632278	951033	526017
O75438;O75438-2	O75438;O75438-2	NDUB1_HUMAN	NDUFB1	NADH dehydrogenase [ubiquinone] 1 beta subcomplex subunit 1	216517	219948	232839	182298	189140			123881	141971			324306	304690	179210
O75439	O75439	MPPB_HUMAN	PMPCB	Mitochondrial-processing peptidase subunit beta	405306	430799	391751	338798	452879	403421	385363	656244	559204	424500	356729		598052	643457	405484
O75475	O75475	PSIP1_HUMAN	PSIP1	PC4 and SFRS1-interacting protein	302720	158591	293954	354136	265256				142860
O75477	O75477	ERLN1_HUMAN	ERLIN1	Erlin-1	86545.3	72519.6	73957.8	92630.6
O75489	O75489	NDUS3_HUMAN	NDUFS3	NADH dehydrogenase [ubiquinone] iron-sulfur protein 3, mitochondrial	563708	496667	503073	443160	727843	191452	944839	651526	634978	685277	768138	487557	942576	747223	427362
O75494;O75494-2;O75494-3;O75494-4;O75494-5;O75494-6	O75494;O75494-2;O75494-3;O75494-4;O75494-5;O75494-6	SRS10_HUMAN	SRSF10	Serine/arginine-rich splicing factor 10	337555	240775	327224	370006	411970			217300	354445	296667	304832	1249560	631856	248943
O75521;O75521-2	O75521;O75521-2	ECI2_HUMAN	ECI2	Enoyl-CoA delta isomerase 2	118708	123781	112177	121959	295162	130495
O75525	O75525;O75525-2	KHDR3_HUMAN	KHDRBS3	KH domain-containing, RNA-binding, signal transduction-associated protein 3	584158	861683	642575	316238	964849	1287810	990927	1201640	1157500				1226160	1477180
O75531	O75531	BAF_HUMAN	BANF1	Barrier-to-autointegration factor	173363	150942	177086	204568	258051			172555	223785		299359	192729	216544	498624
O75533	O75533	SF3B1_HUMAN	SF3B1	Splicing factor 3B subunit 1	676065	614296	574331	563632	552601	743950	543221	615924	704748	722185	332364	429853	363244	647568	816301
O75534;O75534-2;O75534-3;O75534-4	O75534;O75534-2;O75534-3;O75534-4	CSDE1_HUMAN	CSDE1	Cold shock domain-containing protein E1	252008	257016	254581	270071	276843	306464	286888	196897	207024				167504	243250	203000
O75558	O75558	STX11_HUMAN	STX11	Syntaxin-11	102558	34866.8	90526.6	151541
O75563	O75563	SKAP2_HUMAN	SKAP2	Src kinase-associated phosphoprotein 2	112781	113714	93695.8	139278
O75569	O75569;O75569-2;O75569-3	PRKRA_HUMAN	PRKRA	Interferon-inducible double-stranded RNA-dependent protein kinase activator A	159984	160557	169550	176098	186271		98432.5	142182	125161	235068		203263	200425	158972
O75578;O75578-3	O75578;O75578-3	ITA10_HUMAN	ITGA10	Integrin alpha-10		92424.2					213628	100073	147905
O75582;O75582-3	O75582;O75582-2;O75582-3	KS6A5_HUMAN	RPS6KA5	Ribosomal protein S6 kinase alpha-5	114094	146283	100962	124001	115671			123175	135722					309109
O75592;O75592-2	O75592;O75592-2	MYCB2_HUMAN	MYCBP2	E3 ubiquitin-protein ligase MYCBP2	78336	134408	94014.9	94411.6					114408
O75602;O75602-3;O75602-5	O75602;O75602-3;O75602-4;O75602-5	SPAG6_HUMAN	SPAG6	Sperm-associated antigen 6	105352		91793.1	119359							190130
O75608;O75608-2	O75608;O75608-2	LYPA1_HUMAN	LYPLA1	Acyl-protein thioesterase 1	959209	860885	943632	1032820	963904	490764	461378	720330	856289	1086310	860042	1060100	1205580	947394	629263	847403
O75635;O75635-2	O75635;O75635-2	SPB7_HUMAN	SERPINB7	Serpin B7					96131.7		236614
O75636;O75636-2	O75636;O75636-2	FCN3_HUMAN	FCN3	Ficolin-3	179369	131457	168065	228232	133421						231884
O75643	O75643	U520_HUMAN	SNRNP200	U5 small nuclear ribonucleoprotein 200 kDa helicase	423782	388198	381739	432762	366915	446460	472450	319363	372059	360552	239205	396406	272737	359856	456812	326313
O75663	O75663;O75663-2	TIPRL_HUMAN	TIPRL	TIP41-like protein	173947	225199	182581	183822	196329	228287	180066	213043	169813		188934	170378	230143	167889
O75676;O75676-2	O75676;O75676-2	KS6A4_HUMAN	RPS6KA4	Ribosomal protein S6 kinase alpha-4	152620	102902	137488	137240	196097			156571	120560					244216
O75683	O75683	SURF6_HUMAN	SURF6	Surfeit locus protein 6	161294	197352	182838	144876	98437.2	420502		183394	192487				206234	213091
O75688	O75688;O75688-2;O75688-4;O75688-5	PPM1B_HUMAN	PPM1B	Protein phosphatase 1B	182088	143705	157444	183284	198411			279155	178456			285214	251268	188375	153041
O75689	O75689;O75689-2;O75689-3	ADAP1_HUMAN	ADAP1	Arf-GAP with dual PH domain-containing protein 1	57765.1		44106.2	51459.5
O75691	O75691	UTP20_HUMAN	UTP20	Small subunit processome component 20 homolog	92822.4	148786	114915	74401.8					38380.7					148008
O75694;O75694-2	O75694;O75694-2	NU155_HUMAN	NUP155	Nuclear pore complex protein Nup155	261165	383414	270943	238060	270656	317582	377839	208262	277720	651930			157826	287885
O75695	O75695	XRP2_HUMAN	RP2	Protein XRP2	368865	363566	434964	429714	280639	284281	214968	480885	141838	250088	828995	687051	389952	330772	429571	943047
O75718	O75718	CRTAP_HUMAN	CRTAP	Cartilage-associated protein	127382	178899	168061	124235	218536	113426	897264	252637	154977	340800		178725	292440	264071
O75746	O75746	S2512_HUMAN	SLC25A12	Electrogenic aspartate/glutamate antiporter SLC25A12, mitochondrial	576313	659216	559236	494545	549650	298967	436449	621894	557206	511464	485740	518947	818639	433703	534478	528001
O75781	O75781;O75781-2	PALM_HUMAN	PALM	Paralemmin-1	389711	248739	424676	596645	269808				191982		607863		338133
O75787;O75787-2	O75787;O75787-2	RENR_HUMAN	ATP6AP2	Renin receptor	73575.2	262425	32808.3	72316.4		178131	82137.6	141097	187214	416191			103874
O75821	O75821	EIF3G_HUMAN	EIF3G	Eukaryotic translation initiation factor 3 subunit G	731976	652855	720513	674070	814193	839828	716218	657513	650851	468937	780141	875668	732433	761487	956569	1048730
O75822	O75822;O75822-2;O75822-3	EIF3J_HUMAN	EIF3J	Eukaryotic translation initiation factor 3 subunit J	317798	238637	279356	345342	418924	279992	258558	208845	236544				252703	249219
O75828	O75828	CBR3_HUMAN	CBR3	Carbonyl reductase [NADPH] 3	389079	543618	392385	329413	880516	408390	674485	649757	482605	559350	432140	330809	736428	1166800	845328	675954
O75832	O75832	PSD10_HUMAN	PSMD10	26S proteasome non-ATPase regulatory subunit 10	152721	197010	143841	172163	180690	110385	154634	97804.3	97682.8	148485	106341	104556	139030	119367	112553
O75843	O75843	AP1G2_HUMAN	AP1G2	AP-1 complex subunit gamma-like 2	157130	118854	143310	140156	154190			111387	78180.3			157023	99153.6	212117
O75844	O75844	FACE1_HUMAN	ZMPSTE24	CAAX prenyl protease 1 homolog	190054	219285	216839	203161	202720			135810	111629	134184	145010	304962	213806	253024	205628
O75874	O75874	IDHC_HUMAN	IDH1	Isocitrate dehydrogenase [NADP] cytoplasmic	2230520	1789020	2131700	2141180	3011120	1647320	1153420	1725220	1504870	2816040	1663560	1635440	1429150	1821220	1195210	1649990
O75880	O75880	SCO1_HUMAN	SCO1	Protein SCO1 homolog, mitochondrial	185379	201163	181468	163258	235748	201995	155834	242881	243918				290788	142217
O75884	O75884;O75884-2	RBBP9_HUMAN	RBBP9	Serine hydrolase RBBP9	231851	107658	192679	253403	107143				86939.7			164313	107214	5602790
O75886	O75886;O75886-2	STAM2_HUMAN	STAM2	Signal transducing adapter molecule 2	32593		35438.1	36459.9
O75891-2	O75891;O75891-2;O75891-3	AL1L1_HUMAN	ALDH1L1	Isoform 2 of Cytosolic 10-formyltetrahydrofolate dehydrogenase					177787				103738
O75900;O75900-2;O75900-3	O75900;O75900-2;O75900-3	MMP23_HUMAN	MMP23B	Matrix metalloproteinase-23	138332	352254	178730	176498	2008440						1073320
O75909;O75909-4	O75909;O75909-4	CCNK_HUMAN	CCNK	Cyclin-K	120918	94481.2	112838	112411	152684			106236	68914.3
O75911	O75911;O75911-2	DHRS3_HUMAN	DHRS3	Short-chain dehydrogenase/reductase 3	173842	190341	164284	139520	171462	450067		248942	256882	389022	472265		467081	265936
O75915	O75915	PRAF3_HUMAN	ARL6IP5	PRA1 family protein 3	896459	1918670	903093	796085	1041530	3778170	6626540	8931300	4429670	2398950	1584210	1695820	1686860	3297740	1539120	2439610
O75923-10;O75923-11;O75923-12;O75923-13;O75923-14;O75923-8;O75923-9	O75923;O75923-13;O75923-10;O75923-11;O75923-12;O75923-14;O75923-15;O75923-2;O75923-3;O75923-4;O75923-5;O75923-6;O75923-7;O75923-8;O75923-9	DYSF_HUMAN	DYSF	Isoform 10 of Dysferlin	225740	233575	253863	317228				103688	128802	289023	372996
O75925;O75925-2;O75928;O75928-2;O75928-3	O75925;O75928;O75928-2;O75925-2;O75928-3	PIAS1_HUMAN;PIAS2_HUMAN	PIAS1;PIAS2	E3 SUMO-protein ligase PIAS1	30347		23467.3	32006.8
O75934	O75934	SPF27_HUMAN	BCAS2	Pre-mRNA-splicing factor SPF27	161558	130534	150627	141168	192322			122372	135754		163219		115022	139307
O75935	O75935;O75935-2;O75935-3	DCTN3_HUMAN	DCTN3	Dynactin subunit 3	415440	376181	422106	464924	347255	783072		206029	265486	375312	378591	411819	346604	310550	505482
O75937	O75937	DNJC8_HUMAN	DNAJC8	DnaJ homolog subfamily C member 8	398248	343705	387394	425001	413834	393774	373467	383356	371831			536330	266570	185583	339994	311777
O75940	O75940	SPF30_HUMAN	SMNDC1	Survival of motor neuron-related-splicing factor 30	91569.7	71204.9	99381.1	112718	82418				77632.5				31298
O75947	O75947	ATP5H_HUMAN	ATP5PD	ATP synthase subunit d, mitochondrial	663311	824424	738083	647364	631301	651743	620327	586999	632396	527919	489643	743602	668661	511148	782010
O75955	O75955;O75955-2	FLOT1_HUMAN	FLOT1	Flotillin-1	819089	1379890	861775	960969	407805	1002040	984088	674397	851767	1072170	693214	567206	722176	821528	403835
O75962;O75962-2	O75962;O75962-2;O75962-3;O75962-4	TRIO_HUMAN	TRIO	Triple functional domain protein	173293	132527		214920				104485	102371					147920
O75964	O75964	ATP5L_HUMAN	ATP5MG	ATP synthase subunit g, mitochondrial	1753780	1887990	1754770	1610480	1567910	1382710	1604020	1557580	1278690	2289760	1956640	2301160	1103740	1000340	1028700
O75970;O75970-2;O75970-3;O75970-5	O75970;O75970-2;O75970-3;O75970-5	MPDZ_HUMAN	MPDZ	Multiple PDZ domain protein	58084.1	47911.1	56606.1	75438					92511.1
O75973;Q6PCT2;Q6PCT2-2;Q6PCT2-3	Q6PCT2;O75973;Q6PCT2-2;Q6PCT2-3	C1QRF_HUMAN;FXL19_HUMAN	C1QL1;FBXL19	C1q-related factor									127655	1028790			90867.7			385874
O75976	O75976;O75976-2	CBPD_HUMAN	CPD	Carboxypeptidase D	106968	175738	98083.3		326367	159989		217950	206235	140022			219582	217706
O75995	O75995	SASH3_HUMAN	SASH3	SAM and SH3 domain-containing protein 3	74878.1		55624	79558.1
O76003	O76003	GLRX3_HUMAN	GLRX3	Glutaredoxin-3	242248	302887	212419	261825	272823			243269	268354				287661	206045
O76009	Q14525;Q15323;O76009	KT33A_HUMAN	KRT33A	Keratin, type I cuticular Ha3-I					188474			70932.9				121517		53549.5	161221
O76021	O76021	RL1D1_HUMAN	RSL1D1	Ribosomal L1 domain-containing protein 1	572918	909972	632827	328241	522247	286771	616301	481796	394784	677512			310013	550236	382945
O76024	O76024	WFS1_HUMAN	WFS1	Wolframin	245537	196140	284549	405530	150900	226403	195569	218126	246760		326862		248522
O76031	O76031	CLPX_HUMAN	CLPX	ATP-dependent Clp protease ATP-binding subunit clpX-like, mitochondrial	82856.2	91784.9	82092.7	82748.5	58193.2			105382	103082				91580	115628
O76041-2	O76041;P20929;O76041-2;P20929-4;P20929-1;P20929-3	NEBL_HUMAN	NEBL	Isoform 2 of Nebulette	304964	187538	296358	450246							361641
O76054	O76054;O76054-4;O76054-5	S14L2_HUMAN	SEC14L2	SEC14-like protein 2	93892.9	123545	100038	108925	121233	372698	231867	257308	161253				204144
O76062	O76062	ERG24_HUMAN	TM7SF2	Delta(14)-sterol reductase TM7SF2					332080				100116	344496	576194	219783	463374
O76070	O76070	SYUG_HUMAN	SNCG	Gamma-synuclein	63860.2		60788.7	81970.2	39740.7
O76071	O76071	CIAO1_HUMAN	CIAO1	Probable cytosolic iron-sulfur protein assembly protein CIAO1	94554.3	139706	74605.4	99312	98761.4							126520	136729
O76074	O76074;O76074-2	PDE5A_HUMAN	PDE5A	cGMP-specific 3',5'-cyclic phosphodiesterase	61143		74283.8	73797.6
O76075;O76075-2	O76075;O76075-2	DFFB_HUMAN	DFFB	DNA fragmentation factor subunit beta									173063
O76094	O76094;O76094-2	SRP72_HUMAN	SRP72	Signal recognition particle subunit SRP72	151282	172165	143578	150950	156924		79985.5	63122.5	133418				72088.5	106411
O94760	O94760;O94760-2	DDAH1_HUMAN	DDAH1	N(G),N(G)-dimethylarginine dimethylaminohydrolase 1	365811	64852.5	316424	431517	101877				91547.6	79477.2	596066	262033	175046
O94762;O94762-4	O94762;O94762-4	RECQ5_HUMAN	RECQL5	ATP-dependent DNA helicase Q5	132607	141415	138185	136874	298496			240617	218058				433512
O94763;O94763-2;O94763-3;O94763-4	O94763;O94763-2;O94763-3;O94763-4	RMP_HUMAN	URI1	Unconventional prefoldin RPB5 interactor 1	73714.5	70907.8	79793.3	67337.3	140479	190551	155930	273631	163740	157882			190446	149783
O94766	O94766;O94766-2	B3GA3_HUMAN	B3GAT3	Galactosylgalactosylxylosylprotein 3-beta-glucuronosyltransferase 3	255536	616956	298336	160229	271302	1207550	1035370	944380	810007	1301330		218399	806249	678024	133698
O94776	O94776;O94776-2	MTA2_HUMAN	MTA2	Metastasis-associated protein MTA2	289773	244858	261486	271242	333146	163486	233773	289600	273195	220995	222566	244001	222087	253370	312976	232088
O94788	O94788;O94788-2;O94788-3;O94788-4	AL1A2_HUMAN	ALDH1A2	Retinal dehydrogenase 2	121571	76002.4	109513	148648								120822
O94804	O94804	STK10_HUMAN	STK10	Serine/threonine-protein kinase 10	299166	412550	299118	295104	318377	644792	525703	404418	413770	473550	210958	318846	255285	395944		409774
O94806	O94806;Q15139	KPCD3_HUMAN	PRKD3	Serine/threonine-protein kinase D3	66230		57454.6	77418.5					104599
O94808	O94808	GFPT2_HUMAN	GFPT2	Glutamine--fructose-6-phosphate aminotransferase [isomerizing] 2									90669.4
O94811	O94811	TPPP_HUMAN	TPPP	Tubulin polymerization-promoting protein	444791	395860	440251	586411	192135	219402	137252		143462		453351	152490	113331		208715
O94819	O94819	KBTBB_HUMAN	KBTBD11	Kelch repeat and BTB domain-containing protein 11	156416	183182	155702	169277	141661	157875		91801.3	150125	236829	199714	152078	188543	168294
O94822;O94822-3	O94822;O94822-3	LTN1_HUMAN	LTN1	E3 ubiquitin-protein ligase listerin		163061	164478					101698	125150
O94826	O94826	TOM70_HUMAN	TOMM70	Mitochondrial import receptor subunit TOM70	308058	385077	272878	221830	275641	374732	388070	358964	305426	301258		189381	217255	280960	297872
O94832	B0I1T2;O94832;B0I1T2-2;B0I1T2-3;B0I1T2-4	MYO1D_HUMAN	MYO1D	Unconventional myosin-Id	529580	579816	629021	585343	622740	713986	567593	705372	625532	713892	470123	356012	658232	826923	1137370
O94842;O94842-2;O94842-3	O94842;O94842-2;O94842-3	TOX4_HUMAN	TOX4	TOX high mobility group box family member 4	77041.2								98109.7
O94851;O94851-1;O94851-3;O94851-4;O94851-5;O94851-6	O94851;O94851-1;O94851-2;O94851-3;O94851-4;O94851-5;O94851-6	MICA2_HUMAN	MICAL2	[F-actin]-monooxygenase MICAL2	42804.5		28359.1	61293.1
O94855;O94855-2	O94855;O94855-2	SC24D_HUMAN	SEC24D	Protein transport protein Sec24D	170818	261699	166233	141226	141517	390183	266379	247603	255855	316101			250479	248813
O94874	O94874;Q92845;O94874-2;Q92845-2;Q92845-3;Q92845-4	UFL1_HUMAN	UFL1	E3 UFM1-protein ligase 1	424310	556223	429503	384074	431118	841160	775473	597180	579103	534047	415733	386782	482649	537352	276465
O94875;O94875-11;O94875-9	O94875;O94875-10;O94875-11;O94875-12;O94875-2;O94875-3;O94875-4;O94875-5;O94875-7;O94875-8;O94875-9	SRBS2_HUMAN	SORBS2	Sorbin and SH3 domain-containing protein 2	231679	36041.3	231228	290223					24266.5		176304	450156	204284
O94880;O94880-1;O94880-2	O94880;O94880-1;O94880-2	PHF14_HUMAN	PHF14	PHD finger protein 14	83053	99323.5	87378.6	96596.8	112581		134787		86466.5
O94885	O94885	SASH1_HUMAN	SASH1	SAM and SH3 domain-containing protein 1				19634.6					23853.2
O94886	O94886	CSCL1_HUMAN	TMEM63A	CSC1-like protein 1	157604	195959	147572	188548	115531			239433	192309	218469	249420		199846	152312
O94887	O94887	FARP2_HUMAN	FARP2	FERM, ARHGEF and pleckstrin domain-containing protein 2		158472	49136.6			274149		143288	139360
O94888	O94888	UBXN7_HUMAN	UBXN7	UBX domain-containing protein 7	127506	84619.1	112547	119140	133273			141292	92889.3				128278	205048
O94901-9	O94901;O94901-9;O94901-5;O94901-6	SUN1_HUMAN	SUN1	Isoform 8 of SUN domain-containing protein 1	246290	404783	259590	317504		575648	551703	402477	404992	669546	223596		203593	375817	324055
O94903	O94903	PLPHP_HUMAN	PLPBP	Pyridoxal phosphate homeostasis protein	337570	282769	304407	357912	348753		438606	271694	259088	365346	470223	324710	335162	350861
O94905	O75477;O94905	ERLN2_HUMAN	ERLIN2	Erlin-2	381673	524493	414956	526069	286208	303058	341182	293396	471907	573013	282236	186887	345805	217730	224393
O94906	O94906;O94906-2	PRP6_HUMAN	PRPF6	Pre-mRNA-processing factor 6	353496	318981	339245	360893	449774	410821	489250	243037	306195	245127	331531	302451	226330	292566	322449
O94911	O94911;O94911-1;O94911-2	ABCA8_HUMAN	ABCA8	ABC-type organic anion transporter ABCA8			49162.8	88389.9
O94913	O94913	PCF11_HUMAN	PCF11	Pre-mRNA cleavage complex 2 protein Pcf11	425001	638733	812990	532719	723696		401097		345809				393576	758828		108010
O94915	O94915	FRYL_HUMAN	FRYL	Protein furry homolog-like	231184	256851	185797	237438	207368	300620	910368	248188	193230	191699	292785		256637	346433	219048
O94919	O94919	ENDD1_HUMAN	ENDOD1	Endonuclease domain-containing 1 protein	368014	896798	425738	327000	361064	1304850	1790930	938472	940021	1087460	414584	276550	819765	998118	288055
O94923	O94923	GLCE_HUMAN	GLCE	D-glucuronyl C5-epimerase	65116.6	65273.1	66217.1	76663.7	150610				44183.1	165466
O94925	O94925	GLSK_HUMAN	GLS	Glutaminase kidney isoform, mitochondrial	107060	145497	101632	96070.5
O94925-3	O94925;O94925-3	GLSK_HUMAN	GLS	Isoform 3 of Glutaminase kidney isoform, mitochondrial	531214	590943	524671	496970		1130500	736641	854664	572392	664240		659476	384413	641426	453518
O94953	O94953	KDM4B_HUMAN	KDM4B	Lysine-specific demethylase 4B									22216.5				52014.5
O94964;O94964-1	O94964;O94964-4;O94964-1	MTCL2_HUMAN	MTCL2	Microtubule cross-linking factor 2									102456
O94966-6	O94966;O94966-2;O94966-3;O94966-4;O94966-5;O94966-6;O94966-7	UBP19_HUMAN	USP19	Isoform 6 of Ubiquitin carboxyl-terminal hydrolase 19	176185	118191	160123	175358	213140				125821		273464	239795	129100	112532
O94973;O94973-2	O94973;O94973-2	AP2A2_HUMAN	AP2A2	AP-2 complex subunit alpha-2	308133	307763	308906	387095	153404		133854	162875	220960	308732	213615	230019	189459	152155
O94979;O94979-10;O94979-2;O94979-3;O94979-4;O94979-6;O94979-8;O94979-9	O94979;O94979-10;O94979-2;O94979-3;O94979-4;O94979-5;O94979-6;O94979-7;O94979-8;O94979-9	SC31A_HUMAN	SEC31A	Protein transport protein Sec31A	747720	966708	760574	648576	612086	741635	1104980	920363	928979	831529	472840	641198	757433	871334	436876	729282
O94985;O94985-2	O94985;O94985-2	CSTN1_HUMAN	CLSTN1	Calsyntenin-1		765959	644448		621682	610111	853497	589439	558934	1016440			617417	802600	368865
O94989	O94989	ARHGF_HUMAN	ARHGEF15	Rho guanine nucleotide exchange factor 15	151667		147122	248267
O94992	O94992	HEXI1_HUMAN	HEXIM1	Protein HEXIM1	76299.8		57339.8	45532.5					100456
O95049;O95049-3;O95049-4	O95049;O95049-3;O95049-4;O95049-5	ZO3_HUMAN	TJP3	Tight junction protein ZO-3	103195		103598	149648							158031
O95050;O95050-2	O95050;O95050-2	INMT_HUMAN	INMT	Indolethylamine N-methyltransferase	192452		178078	293433
O95070	O95070	YIF1A_HUMAN	YIF1A	Protein YIF1A	305261	417098	309849	389729	74549.1	306818		308941	270997	239700	116334	120225	315214	384155
O95071;O95071-2	O95071;O95071-2	UBR5_HUMAN	UBR5	E3 ubiquitin-protein ligase UBR5	114731	97748.2	98806.4	79966.3	108218			93071.2	59301.6				122189
O95084	O95084;O95084-2	PRS23_HUMAN	PRSS23	Serine protease 23	159866	1107330	239208			711744	770534	470399	374781	3778200		2420010	131270
O95104;O95104-3	O95104;Q9UPN6;O95104-2;O95104-3;Q9UPN6-2	SCAF4_HUMAN	SCAF4	SR-related and CTD-associated factor 4	119343	119982	103809	125878	133694
O95139;O95139-2	O95139;O95139-2	NDUB6_HUMAN	NDUFB6	NADH dehydrogenase [ubiquinone] 1 beta subcomplex subunit 6	249558	290845	278834	223400	307389	181638	224582	274485	208572			623806	365353	260620	313980
O95140	O95140	MFN2_HUMAN	MFN2	Mitofusin-2	178228	297916	187897	166404	156671	221107	186374	253436	215367	226908			196470	252316
O95155;O95155-2;O95155-4	O95155;O95155-2;O95155-3;O95155-4	UBE4B_HUMAN	UBE4B	Ubiquitin conjugation factor E4 B	94510.4	129382	81425	98109.6		181666	231569		186237
O95159	O95159	ZFPL1_HUMAN	ZFPL1	Zinc finger protein-like 1	186360	292479	169706	156670				256158	281722				114257
O95163	O95163	ELP1_HUMAN	ELP1	Elongator complex protein 1	154293	227803	171941	140174	201759	379821	304016	231507	154061	189011			149348	200136
O95164	O95164	UBL3_HUMAN	UBL3	Ubiquitin-like protein 3	99528.1		90630	104212									104676
O95167	O95167	NDUA3_HUMAN	NDUFA3	NADH dehydrogenase [ubiquinone] 1 alpha subcomplex subunit 3	74927.8	66044.7	60845	75731.8	63367.9				77953			169158	141604	85972.7
O95168;O95168-2	O95168;O95168-2	NDUB4_HUMAN	NDUFB4	NADH dehydrogenase [ubiquinone] 1 beta subcomplex subunit 4	503660	410137	481973	436549	507522		496271	394493	421965	432417	543181	288174	356082	515558	222485	562135
O95169;O95169-3	O95169;O95169-3	NDUB8_HUMAN	NDUFB8	NADH dehydrogenase [ubiquinone] 1 beta subcomplex subunit 8, mitochondrial	283863	271646	283569	270513	107810			102041	95631.9				107544	128352
O95171-3	O95171;O95171-2;O95171-3	SCEL_HUMAN	SCEL	Isoform 3 of Sciellin	300702		307119	504364	141582						384913
O95178	O95178	NDUB2_HUMAN	NDUFB2	NADH dehydrogenase [ubiquinone] 1 beta subcomplex subunit 2, mitochondrial	223403	190680	211473		288998			155441	227070			254618	393976	349943
O95182	O95182	NDUA7_HUMAN	NDUFA7	NADH dehydrogenase [ubiquinone] 1 alpha subcomplex subunit 7	126007	95724.1	119576	125182	109614								48454.3
O95183	O95183	VAMP5_HUMAN	VAMP5	Vesicle-associated membrane protein 5	135170	99243.2	135868	187913			271205		166643		537711
O95197;O95197-2;O95197-3;O95197-4;O95197-7	O95197;O95197-3;O95197-2;O95197-4;O95197-7	RTN3_HUMAN	RTN3	Reticulon-3	312550	853592	363930	340961	304967	410345	423457	484418	415468	605420	380676	231478	442322	230841
O95202	O95202	LETM1_HUMAN	LETM1	Mitochondrial proton/calcium exchanger protein	341813	476705	340199	269094	364425	610881	511237	434703	474216	459512	311002		497649	423320	427949
O95208;O95208-2	O95208;O95208-2;O95208-3	EPN2_HUMAN	EPN2	Epsin-2	94317.6	59279.7	94372.4	128869			392491		23842.5
O95210	O95210	STBD1_HUMAN	STBD1	Starch-binding domain-containing protein 1	330275	373753	310519	342242		252678	322557	258269	278728	302006	265004	159789	296065	191507
O95218;O95218-2	O95218;O95218-2	ZRAB2_HUMAN	ZRANB2	Zinc finger Ran-binding domain-containing protein 2	272998	251405	340572	292418	290010		470094	234784	300928				150845	506304
O95219	O95219	SNX4_HUMAN	SNX4	Sorting nexin-4	148365	135522	147884	173188	143600	123648		149984	127827	99417	79912.8		108456	145541
O95232	O95232	LC7L3_HUMAN	LUC7L3	Luc7-like protein 3	169479	180693	184236	188604	167074				183639
O95236;O95236-2	O95236;O95236-2	APOL3_HUMAN	APOL3	Apolipoprotein L3	275486		305192	376848					105255		394306	227810	84749.6
O95248-4;O95248-5	O95248;O95248-4;O95248-5	MTMR5_HUMAN	SBF1	Isoform 4 of Myotubularin-related protein 5	101514	99423.1	111499	137577	96129.1				53617.5		88803.3
O95249	O95249;O95249-2	GOSR1_HUMAN	GOSR1	Golgi SNAP receptor complex member 1	144569	152836	144862	138756	105254			100933	152308	128964
O95251;O95251-2;O95251-4	O95251;O95251-2;O95251-4	KAT7_HUMAN	KAT7	Histone acetyltransferase KAT7	59700.8		39490.2	64126.1
O95260-2	O95260-2	ATE1_HUMAN	ATE1	Isoform ATE1-2 of Arginyl-tRNA--protein transferase 1	89395.4	68292.6	91446.3	112929					65544.2
O95292	O95292;O95292-2	VAPB_HUMAN	VAPB	Vesicle-associated membrane protein-associated protein B/C	495440	680750	473937	464207	502512	943106	1374230	785927	738373	693009	536802	418465	751242	693889	835337
O95295	O95295	SNAPN_HUMAN	SNAPIN	SNARE-associated protein Snapin	88802.5	46983	74648.3	97426.4	85648.7			97970	89233.5		154196			101979
O95297;O95297-2;O95297-4;O95297-5	O95297;O95297-2;O95297-4;O95297-5	MPZL1_HUMAN	MPZL1	Myelin protein zero-like protein 1	52230.4		48319.7	62908.9
O95299	O95299	NDUAA_HUMAN	NDUFA10	NADH dehydrogenase [ubiquinone] 1 alpha subcomplex subunit 10, mitochondrial	356129	365000	382903	320885	407568			318833	306022	402183		294566	411649	378371
O95302;O95302-3	O95302;O95302-3	FKBP9_HUMAN	FKBP9	Peptidyl-prolyl cis-trans isomerase FKBP9	225704	365441	240399	261851	326261	578221	234064	771718	574741	446058	380449	143009	325447	540239		449709
O95319;O95319-2;O95319-3;O95319-4;O95319-5	O95319;O95319-2;O95319-3;O95319-4;O95319-5	CELF2_HUMAN	CELF2	CUGBP Elav-like family member 2	252777	136719	203398	262674	107036				80159.5		108425	180323	113006	192155
O95336	O95336	6PGL_HUMAN	PGLS	6-phosphogluconolactonase	871094	594684	859037	870796	913988	280816	602656	721943	466051	961642	1208220	1868510	907862	747639	646476	950244
O95340;O95340-2	O95340;O95340-2	PAPS2_HUMAN	PAPSS2	Bifunctional 3'-phosphoadenosine 5'-phosphosulfate synthase 2	352682	143450	328986	510345					117036	186237	359541	185852
O95352	O95352;O95352-2;O95352-3	ATG7_HUMAN	ATG7	Ubiquitin-like modifier-activating enzyme ATG7	276032	294685	271255	317889	281779				191159	345131			157194
O95359;O95359-1;O95359-2;O95359-3;O95359-5;O95359-6	O95359;O95359-1;O95359-2;O95359-3;O95359-5;O95359-6	TACC2_HUMAN	TACC2	Transforming acidic coiled-coil-containing protein 2	81104.4		87765.6	113910	82749.6		76550.3	92463.7	82317.5
O95363	O95363	SYFM_HUMAN	FARS2	Phenylalanine--tRNA ligase, mitochondrial	88930.1	79138.6	87737.1	100216
O95372	O95372	LYPA2_HUMAN	LYPLA2	Acyl-protein thioesterase 2	253081	433824	255666	253468	150359	262149	441886	494303	500472	432352		279194	540163	278429
O95373	O95373	IPO7_HUMAN	IPO7	Importin-7	350328	425305	345936	300923	331201	415235	443532	401229	450997	321000	280615		354525	470514	261096
O95379;O95379-2;O95379-3;O95379-4	O95379;O95379-2;O95379-3;O95379-4	TFIP8_HUMAN	TNFAIP8	Tumor necrosis factor alpha-induced protein 8	27877.1		17815.8	17794.6
O95382;O95382-3	O95382;O95382-3	M3K6_HUMAN	MAP3K6	Mitogen-activated protein kinase kinase kinase 6	79406.8	41578	71513	97713.6					73316.9		199255
O95394;O95394-3	O95394;O95394-3;O95394-4	AGM1_HUMAN	PGM3	Phosphoacetylglucosamine mutase	438934	541422	452778	339865	435925	1066340	1123270	793364	619739	877241	436145	242963	628882	677507	271840
O95396	O95396	MOCS3_HUMAN	MOCS3	Adenylyltransferase and sulfurtransferase MOCS3	81259.4	71995.3	87804.4	94718.4	94216.6				112629				115755	134972
O95400	O95400	CD2B2_HUMAN	CD2BP2	CD2 antigen cytoplasmic tail-binding protein 2	146841	119483	114140	142312	152895	180722	143944	127491	157494	187247			152754	183343
O95407	O95407	TNF6B_HUMAN	TNFRSF6B	Tumor necrosis factor receptor superfamily member 6B		8171770					626406	1384580	1228920	7532320			798186
O95425;O95425-2;O95425-3;O95425-4	O95425;O95425-2;O95425-3;O95425-4	SVIL_HUMAN	SVIL	Supervillin	115849	97615.2	118874	139222				104376	130808					167946
O95433	O95433	AHSA1_HUMAN	AHSA1	Activator of 90 kDa heat shock protein ATPase homolog 1	558232	802830	579241	426736	802199	999412	716218	955504	917990	920340	645000	671768	1089710	1009100	854397	516323
O95436;O95436-2	O95436;O95436-2	NPT2B_HUMAN	SLC34A2	Sodium-dependent phosphate transport protein 2B	109097		87801.3	146130
O95445;O95445-2	O95445;O95445-2	APOM_HUMAN	APOM	Apolipoprotein M	106504	133763	104687	116024						257339
O95453;O95453-2;O95453-3	O95453;O95453-2;O95453-3;O95453-4	PARN_HUMAN	PARN	Poly(A)-specific ribonuclease PARN	67899.6	84572.6	59615.5	55179.8
O95456;O95456-2	O95456;O95456-2	PSMG1_HUMAN	PSMG1	Proteasome assembly chaperone 1	70626.5	72217.3	61243.4											139887
O95466-2	O95466;O95466-2;O95466-3	FMNL1_HUMAN	FMNL1	Isoform 2 of Formin-like protein 1	227385	199365	227328	238236	212825	199813	223078	146239	176718	353780	243305	491359	225944			483123
O95470	O95470	SGPL1_HUMAN	SGPL1	Sphingosine-1-phosphate lyase 1	151841	151940	141074	153543	207819		171994	41732.7	134422				118413	147041
O95476	O95476	CNEP1_HUMAN	CTDNEP1	CTD nuclear envelope phosphatase 1	94889	154494	89034.5	105293	83767.2		359453	297052	227986	177966			279872	214538
O95479;O95479-2	O95479;O95479-2	G6PE_HUMAN	H6PD	GDH/6PGL endoplasmic bifunctional protein	256935	379903	249260	296636	226042	388273	413970	456354	436201	651540	412269	279958	223200	150721	204597	333337
O95486	O95486;O95486-2	SC24A_HUMAN	SEC24A	Protein transport protein Sec24A	218876	315039	201778	212394	199364	230574	346756	417898	342334	468306			446082	259752
O95487;O95487-2;O95487-3	O95487;O95487-2;O95487-3	SC24B_HUMAN	SEC24B	Protein transport protein Sec24B	156658	191397	156879	163588	89775.1	138428	227125	154706	162575	241639
O95490;O95490-2;O95490-3;O95490-4;O95490-5;O95490-6;O95490-7	O95490;O95490-2;O95490-3;O95490-4;O95490-5;O95490-6;O95490-7	AGRL2_HUMAN	ADGRL2	Adhesion G protein-coupled receptor L2	109265		102455	155446
O95562	O95562	SFT2B_HUMAN	SFT2D2	Vesicle transport protein SFT2B	94194.9	186158	99203.8	96725.4		198002	173226	176714	163489			141910	137154	216785
O95563	O95563	MPC2_HUMAN	MPC2	Mitochondrial pyruvate carrier 2	90505.4	91200.1	80562.1	87284.7					23385
O95571	O95571	ETHE1_HUMAN	ETHE1	Persulfide dioxygenase ETHE1, mitochondrial	1039740	522439	931033	875777	949151	700496	774169	557129	471140	833778	961875	1137860	1514960	972038	729090	829620
O95573	O95573	ACSL3_HUMAN	ACSL3	Fatty acid CoA ligase Acsl3	475001	921002	597342	569872	496785	589270	466978	533309	511101	499110	262811		468361	517859	295133
O95602	O95602	RPA1_HUMAN	POLR1A	DNA-directed RNA polymerase I subunit RPA1	159864	177098	169894	116050	226800	223059	173464	189289	175576		119689	170876	238971	192415	204565
O95630	O95630;O95630-2	STABP_HUMAN	STAMBP	STAM-binding protein						253566	273512	251225	244585	298672	223969	215228	199245	213813	247710
O95671;O95671-2	O95671;O95671-2	ASML_HUMAN	ASMTL	Probable bifunctional dTTP/UTP pyrophosphatase/methyltransferase protein	349133	484616	325410	184844	327628	467614	453845	563273	455919	559093		197478	429748	608186	359517	709736
O95674	O95674	CDS2_HUMAN	CDS2	Phosphatidate cytidylyltransferase 2	143739	213117	159083	160167	139286	429164	355848	262075	337355	194203	212735		196771	335139
O95678	O95678	K2C75_HUMAN	KRT75	Keratin, type II cytoskeletal 75	221435		208734	326536	288390			65876.7							31888.6
O95685	O95685	PPR3D_HUMAN	PPP1R3D	Protein phosphatase 1 regulatory subunit 3D		62145.9		62747.9
O95696;O95696-2	O95696;O95696-2	BRD1_HUMAN	BRD1	Bromodomain-containing protein 1	65382.6		71479.4	76776.1	91092.2
O95707	O95707	RPP29_HUMAN	POP4	Ribonuclease P protein subunit p29	65584.1	66427	54225.7	60069.6	112766
O95716	O95716	RAB3D_HUMAN	RAB3D	Ras-related protein Rab-3D	138427	195352	151839	172051	215583	179242	140553	162432	139035	322673	457030	251476	339827
O95721	O95721	SNP29_HUMAN	SNAP29	Synaptosomal-associated protein 29	121076	125504	121272	142260	130583	213789	258624	187527	256360	144169	114498	146332	260809	225108
O95747	O95747	OXSR1_HUMAN	OXSR1	Serine/threonine-protein kinase OSR1	404258	378213	404329	411954	555773	397914	518004	385583	351575	401401	540125	530731	571767	591616	353353	471492
O95749	O95749	GGPPS_HUMAN	GGPS1	Geranylgeranyl pyrophosphate synthase	92131		95796.8		185239				92517.8				56982.8
O95757	O95757	HS74L_HUMAN	HSPA4L	Heat shock 70 kDa protein 4L	153672	224448	162548	76750.7	243498	146925	127773	174039	190466	362258			237744	208589	318055
O95758-2	O95758;O95758-1;O95758-2;O95758-4;O95758-5;O95758-6;O95758-7	PTBP3_HUMAN	PTBP3	Isoform 2 of Polypyrimidine tract-binding protein 3	165690	215684	175155	181676	221628				279238			194863	265970	254944
O95760;O95760-2;O95760-3;O95760-4	O95760;O95760-2;O95760-3;O95760-4	IL33_HUMAN	IL33	Interleukin-33	136545		110114	173056
O95772;O95772-2	O95772;O95772-2	STR3N_HUMAN	STARD3NL	STARD3 N-terminal-like protein	63468.3	136257	97195.4	52301.7				181464	191416	318604	160588		192265	154878
O95777	O95777	LSM8_HUMAN	LSM8	U6 snRNA-associated Sm-like protein LSm8	523765	233930	541581	434377	521917	425127	327170	466945	377833	351296	967705	1268680	889774	480021	494453	923082
O95782;O95782-2	O95782;O95782-2	AP2A1_HUMAN	AP2A1	AP-2 complex subunit alpha-1	640402	714943	681785	712361	448324	662353	490363	470465	546842	568282	480655	473822	487942	534735	419859	567575
O95785;O95785-2;O95785-3;O95785-4	O95785;O95785-2;O95785-3;O95785-4	WIZ_HUMAN	WIZ	Protein Wiz	77828.4	68890.8	96948.9	97163.1	109441		127529	160619	138291					110993
O95786	O95786;O95786-2	RIGI_HUMAN	RIGI	Antiviral innate immune response receptor RIG-I	127200	128783	144697	170274	115539			84196.4	140727					92786.6
O95793;O95793-2	O95793;O95793-2;O95793-3	STAU1_HUMAN	STAU1	Double-stranded RNA-binding protein Staufen homolog 1	218626	228336	201485	214520	247071	227447	335179	299411	307929	177919	146853	196193	215749	282486
O95801	O95801	TTC4_HUMAN	TTC4	Tetratricopeptide repeat protein 4	49552.8	42164.1	40918.6					90925.8	119155
O95810	O95810	CAVN2_HUMAN	CAVIN2	Caveolae-associated protein 2	2253080	278559	2696190	4195540	207502				60892.3		1840810	242918
O95816	O95816;O95816-2	BAG2_HUMAN	BAG2	BAG family molecular chaperone regulator 2	123226	335173	108493	168886					75774.1		103392
O95817	O95817	BAG3_HUMAN	BAG3	BAG family molecular chaperone regulator 3	158344	133044	153527	166445	167380			111989	155397	140540			112960	118533
O95819;O95819-2;O95819-3;O95819-4;O95819-5;O95819-6	O95819;Q8N4C8;Q9UKE5;O95819-2;O95819-3;O95819-4;O95819-5;O95819-6;Q8N4C8-2;Q8N4C8-3;Q8N4C8-4;Q8N4C8-5;Q9UKE5-2;Q9UKE5-3;Q9UKE5-4;Q9UKE5-5;Q9UKE5-6;Q9UKE5-7;Q9UKE5-8	M4K4_HUMAN	MAP4K4	Mitogen-activated protein kinase kinase kinase kinase 4	260032	340672	270961	313181	407613			360480	290493	405572	308634		283353	422374
O95822;O95822-2	O95822;O95822-2	DCMC_HUMAN	MLYCD	Malonyl-CoA decarboxylase, mitochondrial	211139	183053	207531	226803	187196			111938	183902		281820	105826	249634	161995
O95825;O95825-2	O95825;O95825-2	QORL1_HUMAN	CRYZL1	Quinone oxidoreductase-like protein 1	99079.3	91577.8	94199	113901	109810			69713.6	82250.7	51959.2	66305.4		52932.9	67813.1
O95831;O95831-3	O95831;O95831-3;O95831-4	AIFM1_HUMAN	AIFM1	Apoptosis-inducing factor 1, mitochondrial	1296830	1156280	1338520	1157760	1059180	1303620	1260950	1098810	1103210	795168	777047	1162940	1419170	920741	1012530	894654
O95833	O95833	CLIC3_HUMAN	CLIC3	Chloride intracellular channel protein 3	895630		786244	1216050	422850						995608	230258	173338
O95834	O95834;O95834-2;O95834-3	EMAL2_HUMAN	EML2	Echinoderm microtubule-associated protein-like 2	762619	459939	692647	797210	768119	519513	448711	548326	511926	453216	921790	856932	738287	597078	493450	480923
O95837	O95837	GNA14_HUMAN	GNA14	Guanine nucleotide-binding protein subunit alpha-14	61740.4	99342.9		133391			246122	183290	165325	157885	187093
O95848	O95848	NUD14_HUMAN	NUDT14	Uridine diphosphate glucose pyrophosphatase NUDT14	103645	104517	101144	108115	82647.7			127869	149581				121651
O95857;Q12999	Q12999;O95857	TSN13_HUMAN;TSN31_HUMAN	TSPAN13;TSPAN31	Tetraspanin-13	151604	129846	173347	227519	85335.9	745162		186108	209604	357886	566589	425345		185652	315237
O95861;O95861-4	O95861;O95861-2;O95861-4	BPNT1_HUMAN	BPNT1	3'(2'),5'-bisphosphate nucleotidase 1	367737	210449	345812	365776	254097			203222	208724	341881	288165	366696	370283	247587
O95864	O95864;O95864-3	FADS2_HUMAN	FADS2	Acyl-CoA 6-desaturase				16165.4	671415
O95865	O95865	DDAH2_HUMAN	DDAH2	Putative hydrolase DDAH2	871248	207141	760523	1119550	471867	171927	322660	229346	232701	280064	1500830	1103470	467173	166412		633027
O95870	O95870;O95870-2	ABHGA_HUMAN	ABHD16A	Phosphatidylserine lipase ABHD16A	186482	257303	185142	198077	213580	205716	250081	276681	200968	322270	187780	134378	179519	141322	90684.4
O95873	O95873	CF047_HUMAN	C6orf47	Uncharacterized protein C6orf47	35749.4		23365.2	37054.5					65670.5				115456
O95881	O95881	TXD12_HUMAN	TXNDC12	Thioredoxin domain-containing protein 12	378855	297057	355459	321558	337425	700931	487551	614277	441315	633997	369929	482292	901842	843377	303479	372086
O95967	O95967	FBLN4_HUMAN	EFEMP2	EGF-containing fibulin-like extracellular matrix protein 2	200439	144962	191588	258825					43934		438062	273867	238257
O95985	O95985;O95985-2;O95985-3	TOP3B_HUMAN	TOP3B	DNA topoisomerase 3-beta-1	70613.8	58921.5	58744.9	60919.3					17310.7
O95989	O95989	NUDT3_HUMAN	NUDT3	Diphosphoinositol polyphosphate phosphohydrolase 1	306016	239134	311209	312048	316305			228284	240902	262788	555374	289774	437768	396514	212169	449664
O95994	O95994	AGR2_HUMAN	AGR2	Anterior gradient protein 2 homolog	1224320	535327	988057	1114540	131599						1513340	968917	1254050
O95996;O95996-3	O95996;O95996-2;O95996-3	APCL_HUMAN	APC2	Adenomatous polyposis coli protein 2	183481	250068				301212		138220				155539		77928.6
O96000	O96000	NDUBA_HUMAN	NDUFB10	NADH dehydrogenase [ubiquinone] 1 beta subcomplex subunit 10	311692	263996	300510	314025	254468			207432	157597	278589	499390	450693	433558	374007	362496
O96005	O96005;O96005-3;O96005-4	CLPT1_HUMAN	CLPTM1	Putative lipid scramblase CLPTM1	125988	178249	129377	118811	138745	545647	413054	403437	362305	316944	286303	201226	296059	324884
O96008	O96008;O96008-2	TOM40_HUMAN	TOMM40	Mitochondrial import receptor subunit TOM40 homolog	184191	267354	183669	136216	136602			117197	115649			1858540	223153	175949
O96009	O96009	NAPSA_HUMAN	NAPSA	Napsin-A	2330340		2001620	2741490							5594830	2259410	1544960
O96011	O96011;O96011-2	PX11B_HUMAN	PEX11B	Peroxisomal membrane protein 11B	272460	298038	272955	305409	291996	228222	320882	450043	263305		204337		276014
O96013	O96013;Q9P286;O96013-2;O96013-3;O96013-4	PAK4_HUMAN	PAK4	Serine/threonine-protein kinase PAK 4	145422	104229	137536	178287	96428.8			139788	109241	197831	202412		135272
O96019	O96019;O96019-2	ACL6A_HUMAN	ACTL6A	Actin-like protein 6A	218907	210510	236167	210324	195097	120151		187091	182110	263117	214171	247041	175029	196741
O96033	O96033	MOC2A_HUMAN	MOCS2	Molybdopterin synthase sulfur carrier subunit	73589.8	75527.2	65430.2	93194.3					65652.9				96357.4
P00156	P00156	CYB_HUMAN	MT-CYB	Cytochrome b			144445		186223		149173	460707	243132	256694	297641		454775	310268
P00167;P00167-2	P00167;P00167-2;P00167-3	CYB5_HUMAN	CYB5A	Cytochrome b5	966935	148536	757566	1143270	561697						998666		271065
P00325	P00325;P00325-2	ADH1B_HUMAN	ADH1B	All-trans-retinol dehydrogenase [NAD(+)] ADH1B	3669230	129039	3900600	5589350	757909						3228170	2770710	391142			228545
P00338	P00338;P00338-3;P00338-4	LDHA_HUMAN	LDHA	L-lactate dehydrogenase A chain	10596500	13001400	10379800	4171340	11722700	6621710	6673700	14077000	11057900	10129300	2575510	4925360	17111100	13554300	6776650	4235390
P00352	P00352	AL1A1_HUMAN	ALDH1A1	Aldehyde dehydrogenase 1A1	1817310	623029	1667870	2344330	583416	178207	196186	387162	396553	853842	2547910	683879	587525	85646.8		172597
P00367	P00367;P49448;P00367-3	DHE3_HUMAN	GLUD1	Glutamate dehydrogenase 1, mitochondrial	1228210	1018240	1205710	1223420	1053150	798076	921536	836708	839192	863754	1084330	1170740	1139200	838930	1011470	923339
P00387-3	P00387;P00387-2;P00387-3	NB5R3_HUMAN	CYB5R3	Isoform 3 of NADH-cytochrome b5 reductase 3	2037080	2650140	2214290	2166620	2066870	2083360	1624770	2214740	2628400	1638940	2430310	1867100	1987490	1663580	1307210	1154130
P00390;P00390-2;P00390-3	P00390;P00390-2;P00390-3;P00390-4;P00390-5	GSHR_HUMAN	GSR	Glutathione reductase, mitochondrial	694450	615642	650917	737805	531397	179672	508369	578004	481253	673295	613256	599202	452839	550891	390579	549658
P00403	P00403	COX2_HUMAN	MT-CO2	Cytochrome c oxidase subunit 2	1472510	1277140	1426000	1197760	1890820	1085270	1012660	1248270	1018350	1318000	1647100	2071920	2288940	2315880	1592090	1315840
P00441	P00441	SODC_HUMAN	SOD1	Superoxide dismutase [Cu-Zn]	1382500	1179400	1293760	1530410	1268910	1053160	1013520	1207310	692652	1057320	3448950	3403720	1692250	3240500	3563900	2945860
P00450	P00450	CERU_HUMAN	CP	Ceruloplasmin	877860	508705	804955	888079	743743	155381	80974.7	112593	175132	646343	898326	1201980	481601	277623	148636	650470
P00480	P00480	OTC_HUMAN	OTC	Ornithine transcarbamylase, mitochondrial	105254		100098	142445
P00488	P00488	F13A_HUMAN	F13A1	Coagulation factor XIII A chain	879692	1821530	867554	795692	2136170	1017540	1250830	1726910	1744320	3650770	910524	1637940	753576	431305	928381	3224450
P00491	P00491	PNPH_HUMAN	PNP	Purine nucleoside phosphorylase	646631	518608	617248	504521	739534			453609	332638	527744	1103460	798578	873304	1040390	760462	1388260
P00492	P00492	HPRT_HUMAN	HPRT1	Hypoxanthine-guanine phosphoribosyltransferase	366477	436503	436356	343686	274324		205513	287277	174465	236921	280800	367284	661137	383127		297584
P00505	P00505;P00505-2	AATM_HUMAN	GOT2	Aspartate aminotransferase, mitochondrial	2022790	1803010	2146080	1526680	1942100	1964310	1489920	2242900	1974730	1326060	1340610	1960500	2600770	1972740	1938840	1298260
P00533	P00533	EGFR_HUMAN	EGFR	Epidermal growth factor receptor	92291.6		90625.3	136374	134850						390312
P00558	P00558;P00558-2	PGK1_HUMAN	PGK1	Phosphoglycerate kinase 1	3543510	4827810	3881560	3128470	3362570	2917090	4706820	4499470	3828490	5501380	2049760	3244880	3978030	3239910	2588990	2577430
P00568	P00568	KAD1_HUMAN	AK1	Adenylate kinase isoenzyme 1	1764540	972932	1615400	2183190	704039	889677	776276	727163	751380	913970	3026220	986997	777596	692830	534082
P00734	P00734	THRB_HUMAN	F2	Prothrombin	437215	1386450	392554	462261	349442	650011		151424	179874	681288	599202	397461	196726	203692	731316	303415
P00736	P00736	C1R_HUMAN	C1R	Complement C1r subcomponent	261860	286880	225724	240667	320713			227957		383615	297248	422778	235682	173258
P00738	P00738;P00738-2	HPT_HUMAN	HP	Haptoglobin	8190880	2364050	6159080	7239740	5286600	309030	855945	739416	1124120	1863980	6272550	7902580	1960830	1585820	779635	2748760
P00739;P00739-2	P00739;P00739-2	HPTR_HUMAN	HPR	Haptoglobin-related protein	89121.6		75512.2	100380	77672.7
P00740;P00740-2	P00740;P00740-2	FA9_HUMAN	F9	Coagulation factor IX	319370	1484340	311685	341213	157724			262575	174631	2122870	751566
P00742	P00742	FA10_HUMAN	F10	Coagulation factor X	460204	1629780	399180	363039					89076.3	1198660		548093
P00746	P00746	CFAD_HUMAN	CFD	Complement factor D	187554	161783	158641	228998	264311
P00747	P00747	PLMN_HUMAN	PLG	Plasminogen	942430	3939670	764504	846368	540862	797891	381392	368089	367894	1876600	845039	1047120	395563	222552		389201
P00748	P00748	FA12_HUMAN	F12	Coagulation factor XII	293655	203235	253518	318848	312159				114006	267348	416936	590614	183923
P00750;P00750-4	P00750;P00750-2;P00750-3;P00750-4	TPA_HUMAN	PLAT	Tissue-type plasminogen activator	170969	533512	96464.3	159232		345655	269664	605945	273672	2166540
P00751	P00751;P00751-2	CFAB_HUMAN	CFB	Complement factor B	669357	303333	560445	674535	538118				124266	426517	626607	883380	294572		273347
P00813	P00813	ADA_HUMAN	ADA	Adenosine deaminase	97202.4	106663	99297.2	59521.8	125801				72873.2
P00846	P00846	ATP6_HUMAN	MT-ATP6	ATP synthase subunit a	282812	392447	307706	313089	258643			165631	210752	188787
P00915	P00915	CAH1_HUMAN	CA1	Carbonic anhydrase 1	7984930	14399900	7463790	9272630	4325280	1563100	710670	423865	1058390	3789550	6275730	3759800	982442	377228	225384	874873
P00918	P00918	CAH2_HUMAN	CA2	Carbonic anhydrase 2	1695140	3380700	1545110	2090900	1319320	505725	280025	182138	376600	1059020	1625640	757628	343081
P00966	P00966	ASSY_HUMAN	ASS1	Argininosuccinate synthase	479590	219723	455106	612926	615842	100803	84145.3		114198	291726	633335	402570	211576		674856
P01008	P01008	ANT3_HUMAN	SERPINC1	Antithrombin-III	703244	792558	637135	855083	622481	300467		228899	168673	550074	858535	710072	387454	280050
P01009	P01009;P01009-2;P01009-3	A1AT_HUMAN	SERPINA1	Alpha-1-antitrypsin	3851110	1477000	3557090	3962500	2595770	365966	393866	239305	215735	979355	2207010	3144960	1474390	919981	1004380	1533980
P01011	P01011	AACT_HUMAN	SERPINA3	Alpha-1-antichymotrypsin	3637630	4750310	3271790	3230090	3227120	1348630	2365850	1970530	2020390	5007480	4395540	4805650	4311520	1446290	1495900	4574230
P01019	P01019	ANGT_HUMAN	AGT	Angiotensinogen	362369	215012	301997	369863	276392				96944	287208	442715	620033	335666	157280
P01023	P01023;P20742;P20742-2	A2MG_HUMAN	A2M	Alpha-2-macroglobulin	4686310	1469090	4028130	4029850	2763620	690103	898012	611547	806531	1320420	2689890	3035880	1976080	1308230	519292	1922570
P01024	P01024	CO3_HUMAN	C3	Complement C3	3242940	1632890	2812530	3005060	2029570	474863	454502	314165	558416	1399650	2316640	2609690	1002500	660459	445138	1204780
P01031	P01031	CO5_HUMAN	C5	Complement C5	379283	1054040	329618	402048	282376	194271	219232	163465	134757	1341580	353775	189885	183169
P01033	P01033	TIMP1_HUMAN	TIMP1	Metalloproteinase inhibitor 1	299525	1648030	394311	91685.3	426937	908803		739611	679361	2897820		322420	1231620	803446
P01034	P01034	CYTC_HUMAN	CST3	Cystatin-C	306744	355294	285552	292043	150097			145648	165591	208370	134752		142761	133788
P01040	P01040	CYTA_HUMAN	CSTA	Cystatin-A	152267	145817	150021	213639	1164070	378757	1574350	589621	267078	490170	806290	923345	220172	801054	2260300	3854290
P01042-2	P01042;P01042-2;P01042-3	KNG1_HUMAN	KNG1	Isoform LMW of Kininogen-1	950003	517905	790980	965726	927713			219868	98124.6	520023	1474170	1926400	631829	460064	273527	995928
P01111	P01111	RASN_HUMAN	NRAS	GTPase NRas	284505	286147		217127	226000		163845	160539	152358	225764			358363
P01112	P01112;P01112-2	RASH_HUMAN	HRAS	GTPase HRas	144952	159722	142742	174249				228025	176403					217098
P01116-2	P01111;P01116;P01116-2	RASK_HUMAN	KRAS	Isoform 2B of GTPase KRas	554611	417090	557535	704091	429341	424790	177082	376171	313314	572346	822952	316864	484053	334513	469208	291381
P01130;P01130-2;P01130-3;P01130-4;P01130-5;P01130-6	P01130;P01130-2;P01130-3;P01130-4;P01130-5;P01130-6	LDLR_HUMAN	LDLR	Low-density lipoprotein receptor	115206	117829	122233		72607.1			177298	134717	393919			258176	116165
P01137	P01137	TGFB1_HUMAN	TGFB1	Transforming growth factor beta-1 proprotein	249695	397383	190996	274396		82473.3		816669	536056	664265	1027350	577438	303839	220951
P01591	P01591	IGJ_HUMAN	JCHAIN	Immunoglobulin J chain	778996	103258	584007	508410	423923	117367		131717	147856	325626	1701810	2010670	1116640		254152	1115530
P01593;P01594	P01593;P01594	KV133_HUMAN;KVD33_HUMAN	IGKV1-33;IGKV1D-33	Immunoglobulin kappa variable 1D-33	133815		112254	143362
P01599	P01599	KV117_HUMAN	IGKV1-17	Immunoglobulin kappa variable 1-17	72458.2		73860.8	75996	63966.5
P01619	P01619	KV320_HUMAN	IGKV3-20	Immunoglobulin kappa variable 3-20	2650360	836427	2586960	2331380	1729920	166188		273377	894265	742513	2014950	4759610	3475020	3716590	666061	1500830
P01624	P01624;A0A075B6H7;A0A0C4DH55	KV315_HUMAN	IGKV3-15	Immunoglobulin kappa variable 3-15	3665090	806244	3947540	3105490	2676590	290698		260883	315736	1027890	5306440	6782970	6764370	1093890	810645	2398930
P01700	P01700	LV147_HUMAN	IGLV1-47	Immunoglobulin lambda variable 1-47	517182	226375	438237	458248	308809				102078	259040	617982	361909	720668			395481
P01701	P01701	LV151_HUMAN	IGLV1-51	Immunoglobulin lambda variable 1-51	340357	107316	289307	288549	184154							603735	623239
P01704	P01704	LV214_HUMAN	IGLV2-14	Immunoglobulin lambda variable 2-14	169724		125279	174217
P01742	P01742;P01743;A0A0B4J2H0;A0A0C4DH29;P0DP01	HV169_HUMAN	IGHV1-69	Immunoglobulin heavy variable 1-69			10849									262223		77789.4
P01768;P0DP03	P01768;P01772;P0DP02;P0DP03	HV330_HUMAN;HVC05_HUMAN	IGHV3-30;IGHV3-30-5	Immunoglobulin heavy variable 3-30	288234	114983	256577	239349	277297						395742	529455	474481
P01780	P01780	HV307_HUMAN	IGHV3-7	Immunoglobulin heavy variable 3-7	288362	117616	270894	285693	269103						390067	731847	538865
P01833	P01833	PIGR_HUMAN	PIGR	Polymeric immunoglobulin receptor	396551		329453	483738					112716		793244		116636			1409600
P01834	P01834;P0DOX7	IGKC_HUMAN	IGKC	Immunoglobulin kappa constant	3121410	813207	2539420	2585030	2384040	791493	1069250	426756	371178	1770470	1684600	2607660	4201810	1810350	490061	4802460
P01857-1;P0DOX5	P01857;P01860;P0DOX5;P01857-1;P01860-1	IGG1_HUMAN;IGHG1_HUMAN	IGHG1	Isoform 1 of Immunoglobulin heavy constant gamma 1	11984100	4145780	9587850	8911740	8928660	2125410	2171750	1320210	1280820	4259880	7648370	16753500	11029200	6183740	5136410	8738870
P01859-1	P01859;P01859-1	IGHG2_HUMAN	IGHG2	Isoform 1 of Immunoglobulin heavy constant gamma 2	2441460	840025	2454680	2364930	1412430	305490	334552		660678	458664	1658550	4044470	1177430	1564750	894308	1655980
P01860	P01860;P01860-1	IGHG3_HUMAN	IGHG3	Immunoglobulin heavy constant gamma 3	59756		42792.7	49420.1
P01861;P01861-1	P01861;P01861-1	IGHG4_HUMAN	IGHG4	Immunoglobulin heavy constant gamma 4	761851	307868	619635	670592	391297					392932	519446	889397	376153
P01871;P01871-1	P01871;P01871-1;P0DOX6	IGHM_HUMAN	IGHM	Immunoglobulin heavy constant mu	2633690	1442660	2307770	2199830	2003730	305670	521377	275418	319267	1095880	2796340	3937310	1683810	530605	847411	1893020
P01876;P01876-1	P01876;P01877;P01876-1;P01877-1;P0DOX2	IGHA1_HUMAN	IGHA1	Immunoglobulin heavy constant alpha 1	5864420	1145540	5573630	3563020	2656030	591967	610385	756321	658210	1542920	6193000	9021980	9787490	1182090	1267710	3811850
P01889	P01889	HLAB_HUMAN	HLA-B	HLA class I histocompatibility antigen, B alpha chain	2529940	1847350	2632520	2891110	2514160	2779790	2855240	3762180	4461160	5067800	5115400	5062940	4092530	4991160	2204880	4352260
P01903	P01903;P01906	DRA_HUMAN	HLA-DRA	HLA class II histocompatibility antigen, DR alpha chain	733196	450918	610116	742155	759535		219467	247132	288708	480854	502033	821133	920869	803696		1797560
P01909	P01909	DQA1_HUMAN	HLA-DQA1	HLA class II histocompatibility antigen, DQ alpha 1 chain	37082.7			31029	185844
P01911	P01911;Q30154	DRB1_HUMAN	HLA-DRB1	HLA class II histocompatibility antigen, DRB1 beta chain	669462	279335	599357	738837	552292			75459.2	232684	156123	412567	930876	164997	3369150	229169	1538620
P01920	P01920	DQB1_HUMAN	HLA-DQB1	HLA class II histocompatibility antigen, DQ beta 1 chain	331043	114884	308907	313850	681439			215996	271280	284022	847139	1359870	737691	1667840	307003	1823870
P02008	P02008	HBAZ_HUMAN	HBZ	Hemoglobin subunit zeta	65546.2	180184	64931.6	93517	45941.6
P02042	P02042	HBD_HUMAN	HBD	Hemoglobin subunit delta	19607000	30367700	24003200	28700300	14411800	1183020	15695500	613985	2687020	8166910	18496200	6154580	3007070	562284	537749	1288440
P02144	P02144	MYG_HUMAN	MB	Myoglobin	135472		105947	134732
P02452	P02452	CO1A1_HUMAN	COL1A1	Collagen alpha-1(I) chain	764888	1757660	1379070	2141330	12746700	15300600	6471900	6967050	25759900	225339000	13842100	19236900	8891100	21997300	34373800	62063900
P02461	P02461	CO3A1_HUMAN	COL3A1	Collagen alpha-1(III) chain	102770	193939	151027	227093	1028080	1681630	675579	544218	3489820	29857500	1141060	1651670	926898	1562720	2811170	4738960
P02462	P02462	CO4A1_HUMAN	COL4A1	Collagen alpha-1(IV) chain	822661	500621	754029	1310870	147777			65746.5	275824	594121	390978	2872400		2824490
P02511	P02511	CRYAB_HUMAN	CRYAB	Alpha-crystallin B chain	1443950	5476960	1271110	982544	2531590	1823700	2814540	1928540	3257730	3725470	868458		1999640	2002920	1868900
P02533	P02533	K1C14_HUMAN	KRT14	Keratin, type I cytoskeletal 14	2562500	2027240	2660110	6550880	27808300	4235080	3840990	6563650	5004090	7056350	20131300	13608700	4949650	15569200	47658100	20006700
P02538	P02538;P04259;P48668	K2C6A_HUMAN	KRT6A	Keratin, type II cytoskeletal 6A	1040080	521910	852389	5364760	19121900	2095780	1904630	2534610	2984930	2012430	11528300	4816150	1705130	9137630	12932800	6386890
P02545-2	P02545;P02545-2;P02545-3;P02545-6	LMNA_HUMAN	LMNA	Isoform C of Prelamin-A/C	8993040	16765400	10986700	10471300	4336400	20844300	24743300	17247300	28658200	8646850	5744000	4255220	4631270	13478700	12346100	6339910
P02545-3	P02545;P02545-3;P02545-4;P02545-5	LMNA_HUMAN	LMNA	Isoform ADelta10 of Prelamin-A/C	1430680	1889350	1364270	1566910	951462	1852480	1850690	2715300	3925280	1573430	1967740	1133350	1551490	2536570	2262210	1421780
P02549	P02549;P02549-2	SPTA1_HUMAN	SPTA1	Spectrin alpha chain, erythrocytic 1	642755	1517250	655547	899735	710466	367902			203266	701257	832679		74242.9
P02647	P02647	APOA1_HUMAN	APOA1	Apolipoprotein A-I	9838480	3686550	8357690	8438660	9350210	959798	851452	704737	667310	2367230	4550680	5194740	2348620	2175180	1198030	2541210
P02649	P02649	APOE_HUMAN	APOE	Apolipoprotein E	1315560	5628490	1340890	1334870	1664020	2058200	2340770	2117220	1523650	9482880	1553160	1780370	1219970	482206	625765	1350570
P02652	P02652	APOA2_HUMAN	APOA2	Apolipoprotein A-II	1097220	621017	985923	986277	1003370		112474	89179.8	78472.5	581162	815365	1133800	406492	284753		502876
P02654	P02654	APOC1_HUMAN	APOC1	Apolipoprotein C-I	546533	425850	477417	558408	398679			49936.6	187050	323301	260534	308379	231922
P02655	P02655	APOC2_HUMAN	APOC2	Apolipoprotein C-II	100846	103246	99282.6	123180	111426
P02656	P02656	APOC3_HUMAN	APOC3	Apolipoprotein C-III	341100	278097	290062	342143	251669			90485.4	78574.9	389427	242175
P02671;P02671-2	P02671;P02671-2	FIBA_HUMAN	FGA	Fibrinogen alpha chain	4839040	11220100	3592690	3461660	2203130	619272	355110	264954	555691	2332030	2248370	2617220	823021	874343	602599	1280340
P02675	P02675	FIBB_HUMAN	FGB	Fibrinogen beta chain	10145500	35205100	7100460	7590570	4948480	1710710	829264	650679	997580	6887210	5343350	5496390	1814890	1644690	889572	2481070
P02679;P02679-2	P02679;P02679-2	FIBG_HUMAN	FGG	Fibrinogen gamma chain	2658310	10034500	1834060	1808660	951776	873994	225076	262952	336018	2391760	1149140	2099800	662906	560605	236074	657340
P02686-4	P02686-4;P02686-6	MBP_HUMAN	MBP	Isoform 4 of Myelin basic protein		185163
P02686;P02686-5	P02686;P02686-2;P02686-3;P02686-4;P02686-5;P02686-6	MBP_HUMAN	MBP	Myelin basic protein		2410750	63829.6	89149.7	281941	57112.8		99729.9	116714
P02730	P02730;P02730-2	B3AT_HUMAN	SLC4A1	Band 3 anion transport protein	2873870	10143600	2578470	3411290	2765480	1028070	417857	477139	661395	3916440	4005480	1338800	645927	215499		648679
P02743	P02743	SAMP_HUMAN	APCS	Serum amyloid P-component	2281180	1160500	1982170	2601620	912759	384798	340199	279313	207362	1999640	5868150	4589890	721054	280014	308782	1298990
P02745	P02745	C1QA_HUMAN	C1QA	Complement C1q subcomponent subunit A	903407	1691530	860770	802094	978458	729862	634654	1808990	1084870	4063090	1130620	2219600	842435	379334	396813	967173
P02746	P02746	C1QB_HUMAN	C1QB	Complement C1q subcomponent subunit B	796801	1586750	707112	654063	869745	526748	757255	1138030	632534	3240320	766392	1605900	632231	209935	326569	1043140
P02747	P02747	C1QC_HUMAN	C1QC	Complement C1q subcomponent subunit C	368569	886236	329172	325615	334874			543797	311328	1812570	288000	653707	316484	145069
P02748	P02748	CO9_HUMAN	C9	Complement component C9	593926	2699470	546967	615242	543613	900385	1017890	336997	372805	3813780	633462	971481	394469	253132	213336	529172
P02749	P02749	APOH_HUMAN	APOH	Beta-2-glycoprotein 1	439649	371087	429113	407170	340922	135913	95653		104968	459424	347202	720064	200307	145055	158253	392716
P02750	P02750	A2GL_HUMAN	LRG1	Leucine-rich alpha-2-glycoprotein	276574	121950	250843	292836	349860						600407	575394	540359
P02751-1	P02751;P02751-1;P02751-10;P02751-11;P02751-12;P02751-13;P02751-14;P02751-16;P02751-17;P02751-2;P02751-3;P02751-4;P02751-5;P02751-6;P02751-7;P02751-8;P02751-9	FINC_HUMAN	FN1	Isoform 1 of Fibronectin	5917940	14030200	10526700	4644650	5002970	13199900	9140830	24967900	13693200	55058600	6752050	6703120	35732900	29727800	547757	4964940
P02753	P02753	RET4_HUMAN	RBP4	Retinol-binding protein 4	224221	115514	162754	239731	190716
P02760	P02760	AMBP_HUMAN	AMBP	Protein AMBP	890700	538704	783723	1022950	661234			195822	123651	954897	3575690	1152660	598368	216949		544618
P02763	P02763	A1AG1_HUMAN	ORM1	Alpha-1-acid glycoprotein 1	1072540	555720	978227	1294390	1366670					401892	3007330	2982500	1083840	800991	652830	1285370
P02765	P02765	FETUA_HUMAN	AHSG	Alpha-2-HS-glycoprotein	635639	145465	482352	610627	510262						515381	620794	257110	193552	154472
P02766	P02766	TTHY_HUMAN	TTR	Transthyretin	1050710	780435	882772	1110260	513847				162860	851053	707169	801562	715701
P02768	P02768;P02768-3;P02768-2	ALBU_HUMAN	ALB	Albumin	66217900	19476700	62268400	69611400	49743600	9625340	8549660	5334540	5005050	22515800	43300400	71113000	20016600	27591000	20977400	34912000
P02774;P02774-3	P02774;P02774-2;P02774-3	VTDB_HUMAN	GC	Vitamin D-binding protein	347532	170605	365841	445335	387645				38579.7	791525	1263860	561139	179157	262633
P02775	P02775	CXCL7_HUMAN	PPBP	Platelet basic protein	120765	240232	87766.2	111864		488537					319004	171508	68321.2	266164		563337
P02776;P10720	P02776;P10720	PF4V_HUMAN;PLF4_HUMAN	PF4;PF4V1	Platelet factor 4	100296	242963	83850.5	113123
P02786	P02786	TFR1_HUMAN	TFRC	Transferrin receptor protein 1	545295	309454	542750	557929	388718			274684	222696	393231	616198	413544	228484	462325
P02787	P02787	TRFE_HUMAN	TF	Serotransferrin	2328900	844891	2022550	2160410	2003910	555046	328578	276844	378457	954462	1903210	2711580	1026350	1214830	1035470	2035440
P02788;P02788-2	P02788;P02788-2	TRFL_HUMAN	LTF	Lactotransferrin	1276080	3686610	1125250	1574280	834976	696316	265742	484156	231234	2414810	1422720	1744630	505369	466221	839002	2086060
P02790	P02790	HEMO_HUMAN	HPX	Hemopexin	2831480	1143960	2277160	2657280	2037580	853138	343464	553755	443051	1261230	2859180	5220430	1604170	1134680	597598	1716560
P02792	P02792	FRIL_HUMAN	FTL	Ferritin light chain	2315240	15263800	2204080	1208990	2609830	9573930	10151600	14996700	8620920	23683000	727603	2035070	8468640	1901990	1548550	2983700
P02794	P02794	FRIH_HUMAN	FTH1	Ferritin heavy chain	1402440	8941160	1426990	516900	2182040	4024650	3540170	8900060	4710540	8672370	589838	1188570	3772030	2122910	603651	1392800
P03891	P03891	NU2M_HUMAN	MT-ND2	NADH-ubiquinone oxidoreductase chain 2					110743				69941.3
P03905	P03905	NU4M_HUMAN	MT-ND4	NADH-ubiquinone oxidoreductase chain 4			136046		85035.7			124699	17113.4			189651	173186	235190
P03915	P03915	NU5M_HUMAN	MT-ND5	NADH-ubiquinone oxidoreductase chain 5	104497	89916.2	107295	113129				104784	141409				383849	121994
P03952	P03952	KLKB1_HUMAN	KLKB1	Plasma kallikrein	137520	144467	103638	145398	111805					184855	207098	271731
P03956	P03956	MMP1_HUMAN	MMP1	Interstitial collagenase		219486							48771.5	604444			106965
P04003	P04003	C4BPA_HUMAN	C4BPA	C4b-binding protein alpha chain	337724	599863	329131	356733	300552				80930.5	412637	289876	365959
P04004	P04004	VTNC_HUMAN	VTN	Vitronectin	3427350	30801900	3494630	3276810	2383040	5330510	7551940	12882200	5164000	54893800	6078150	6034120	7112350	1094740	861837	2276180
P04035;P04035-3	P04035;P04035-2;P04035-3	HMDH_HUMAN	HMGCR	3-hydroxy-3-methylglutaryl-coenzyme A reductase		261422	144813		340710	429000	330909	460571	312826				223502	351657
P04040	P04040	CATA_HUMAN	CAT	Catalase	2280890	2348380	2121630	2666910	1706950	485272	286729	476504	459789	1186360	2466650	1419160	564142	499624	656729	1298600
P04062;P04062-2;P04062-4	P04062;P04062-2;P04062-3;P04062-4;P04062-5	GBA1_HUMAN	GBA1	Lysosomal acid glucosylceramidase	438323	960909	612004	234471	823599	775039	1075880	888647	702534	1442180	396710	745461	1670730	991779	323630	497720
P04066	P04066	FUCO_HUMAN	FUCA1	Tissue alpha-L-fucosidase	456697	352593	384183	439438	434990			317274	166058	455015	558962		329253	78515.6
P04075	P04075;P04075-2	ALDOA_HUMAN	ALDOA	Fructose-bisphosphate aldolase A	4141030	5791800	4213490	3062760	4397480	4620250	4795040	7456150	6663980	6435160	2986730	4549190	7202900	5706450	3752240	2941200
P04080	P04080	CYTB_HUMAN	CSTB	Cystatin-B	708730	447157	649876	669216	796360			373114	311888	599075	502574	572429	619590	645195	559300	592207
P04083	P04083	ANXA1_HUMAN	ANXA1	Annexin A1	11578000	16370700	12475800	8614460	11919900	21533300	31644400	25744900	21266700	15666300	7878900	5311820	17658200	16889900	6548990	5440620
P04085;P04085-2	P04085;P04085-2	PDGFA_HUMAN	PDGFA	Platelet-derived growth factor subunit A										249556
P04114	P04114	APOB_HUMAN	APOB	Apolipoprotein B-100	1212410	558697	1076150	1241640	822519	285657	352262	163196	308858	634725	851815	696237	289198	183404	159232	529778
P04150;P04150-10;P04150-2;P04150-3;P04150-5;P04150-6;P04150-7;P04150-8;P04150-9	P04150;P04150-2;P04150-10;P04150-3;P04150-6;P04150-8;P04150-9;P04150-5;P04150-7	GCR_HUMAN	NR3C1	Glucocorticoid receptor	105116		102860	120744
P04156	P04156	PRIO_HUMAN	PRNP	Major prion protein	193703	368833	195786	183287	474924	579193	394172	560282	426386	553209	452073	239521	430335	346506
P04179;P04179-4	P04179;P04179-2;P04179-3;P04179-4	SODM_HUMAN	SOD2	Superoxide dismutase [Mn], mitochondrial	791482	1100300	824715	744738	992538	516898	772466	711686	706606	843463	561262	729782	483139	762038	420535	1372400
P04180	P04180	LCAT_HUMAN	LCAT	Phosphatidylcholine-sterol acyltransferase	69759.9	24980.9	58552.4	77562.2
P04181	P04181	OAT_HUMAN	OAT	Ornithine aminotransferase, mitochondrial	194302	429406	219852	161374	236638			253965	235899	389871			311136	175742
P04196	P04196	HRG_HUMAN	HRG	Histidine-rich glycoprotein	496905	362979	458000	532037	426457				106185	310402	836564	957778	443258	274933
P04211	P04211;A0A075B6I9	LV743_HUMAN	IGLV7-43	Immunoglobulin lambda variable 7-43	678007	236821	482357	675030	288566						348170	578109	508391
P04216	P04216	THY1_HUMAN	THY1	Thy-1 membrane glycoprotein	221544	132583	186178	202164	394424
P04217	P04217;P04217-2	A1BG_HUMAN	A1BG	Alpha-1B-glycoprotein	1642150	546076	1562860	1557010	1059870			371656	200269	689963	1825620	2143330	977668	526515	430054	1203840
P04233-2;P04233-5	P04233;P04233-2;P04233-4;P04233-5	HG2A_HUMAN	CD74	Isoform p35 of HLA class II histocompatibility antigen gamma chain	616172	245917	540662	513240	589344			229864	471950	317862	742166	1532540	559632	1013710
P04259	P04259;P48668	K2C6B_HUMAN	KRT6B	Keratin, type II cytoskeletal 6B	407134	248019	300246	3256540	16680800	1405460	436226	1183940	1173950	760808	4023960	2009890	451538	4315010	7438720	2949980
P04264	P04259;P04264	K2C1_HUMAN	KRT1	Keratin, type II cytoskeletal 1	19769000	25083000	26330500	28663300	150338000	31509700	52646900	113056000	46725300	91158600	147793000	165022000	42862000	169821000	147812000	321435000
P04271	P04271	S100B_HUMAN	S100B	Protein S100-B	122045	298477	141913		261838			366470	250672	316200			498810	194995
P04275	P04275	VWF_HUMAN	VWF	von Willebrand factor	656274	281314	588848	874878	274684	228248	352496	166969	157585	345590	1153940	539702	269776
P04350	P04350	TBB4A_HUMAN	TUBB4A	Tubulin beta-4A chain	246655	450184	311908	402906	381735			42123.4	104665	484261			228431	208339
P04406	P04406;P04406-2	G3P_HUMAN	GAPDH	Glyceraldehyde-3-phosphate dehydrogenase	11941500	20893900	11105100	8188410	17528100	18533600	20271600	23883800	17643900	24458100	10407200	16114900	18209700	17778500	13794200	12421000
P04424	P04424;P04424-2	ARLY_HUMAN	ASL	Argininosuccinate lyase	269821	114650	238569	316795	179490				153965		530448	343233	237211
P04439;P04439-2	P04439;P04439-2	HLAA_HUMAN	HLA-A	HLA class I histocompatibility antigen, A alpha chain	1895900	1888940	2041500	1831900	2367190	1816360	1819360	2852590	2460930	3517970	2793180	2585930	2304400	4278070	2408300	2353920
P04440	P04440	DPB1_HUMAN	HLA-DPB1	HLA class II histocompatibility antigen, DP beta 1 chain	997902	354452	968700	994622	1491660	174647		392534	649350	551462	2432110	1833600	1755840	5569670	388885	4248860
P04632	P04632;Q96L46	CPNS1_HUMAN	CAPNS1	Calpain small subunit 1	1148400	499478	845563	1142760	537131	162144	382941	407947	412759	403824	1002500	715910	907117	792119	426757	844559
P04792	P04792	HSPB1_HUMAN	HSPB1	Heat shock protein beta-1	4754040	4418920	4337990	4612840	10440800	4267340	2635180	4501540	3493020	4173740	5620210	5213960	5422880	6251720	10776000	2375370
P04839	P04839	CY24B_HUMAN	CYBB	Cytochrome b-245 heavy chain	204480	303616	173037	222216					144041	423171			135246
P04843	P04843	RPN1_HUMAN	RPN1	Dolichyl-diphosphooligosaccharide--protein glycosyltransferase subunit 1	1540450	2120590	1634100	1388040	882043	1993530	1859380	1744200	1780050	1676160	861306	1194140	1180170	1352410	1054060	791642
P04844;P04844-2	P04844;P04844-2	RPN2_HUMAN	RPN2	Dolichyl-diphosphooligosaccharide--protein glycosyltransferase subunit 2	1280900	1517350	1292100	1231940	684318	980578	1258300	1135390	1297710	1511010	953749	986594	1240030	1154100	701694	781053
P04899;P04899-2;P04899-3;P04899-4;P04899-5;P04899-6	P04899;P04899-2;P04899-3;P04899-4;P04899-5;P04899-6	GNAI2_HUMAN	GNAI2	Guanine nucleotide-binding protein G(i) subunit alpha-2	1772490	1502490	2029350	2291800	1047260		1301870	1278070	1128880	2800670	2170520	2854270	277427	1396910	1142100	1092790
P04908	P04908;Q7L7L0;Q93077	H2A1B_HUMAN	H2AC4	Histone H2A type 1-B/E	3893580	1096180	2942270	3361430	3366830			1870190	998348	792991	5103550	1535540	697920	1471330	3091980	4741160
P04920;P04920-2;P04920-3	P04920;P04920-2;P04920-3	B3A2_HUMAN	SLC4A2	Anion exchange protein 2	127562	148131	128264	128164				183150	273936	173770			150615
P05023;P05023-4	P05023;P05023-2;P05023-3;P05023-4	AT1A1_HUMAN	ATP1A1	Sodium/potassium-transporting ATPase subunit alpha-1	1658730	2936640	1883500	1806220	1392890	3122490	3378330	3318460	3297570	4377790	1572390	1485950	2383460	2641490	2976490	1900330
P05026;P05026-2	P05026;P05026-2	AT1B1_HUMAN	ATP1B1	Sodium/potassium-transporting ATPase subunit beta-1	480709	535171	488387	627975	142691			465960	697849	913813	863580
P05067;P05067-11;P05067-8	P05067;P05067-11;P05067-7;P05067-8;P05067-9	A4_HUMAN	APP	Amyloid-beta precursor protein	154993	217899	141141	165764	120950	201222	131765	157947	168648	267015			137128	203261
P05089;P05089-2	P05089;P05089-2	ARGI1_HUMAN	ARG1	Arginase-1	251690	375728	296480	282258	1089110	251273	676905	639239	397307	659634	849753	1167290	363399	699096	892968	2204780
P05090	P05090	APOD_HUMAN	APOD	Apolipoprotein D	1623280	1686170	2346620	260194	3354590	1406620	1867990	3693850	3023240	14056500	1528360	1540480	11657700	11294200	1383520	2897060
P05091	O94788;P05091;O94788-2;O94788-3;O94788-4;P05091-2	ALDH2_HUMAN	ALDH2	Aldehyde dehydrogenase, mitochondrial	5938730	844481	5431500	7203980	3042510	324658	559124	361129	514763	902302	6055720	2798310	1230140	432973	1602470	1429190
P05106	P05106	ITB3_HUMAN	ITGB3	Integrin beta-3	176599	618244	138392	158209		160075	302220	237962	250060	253357
P05107	P05107	ITB2_HUMAN	ITGB2	Integrin beta-2	513161	927713	475656	540574	337941	594695		419189	351998	1345910	646112	236667	435115	177778		1254690
P05109	P05109	S10A8_HUMAN	S100A8	Protein S100-A8	1213050	1684900	1038480	1481200	2933000	595325	213351	255615	191077	669676	905928	1035580	372537	897359	1292620	1520840
P05114	P05114	HMGN1_HUMAN	HMGN1	Non-histone chromosomal protein HMG-14	684273	280237	638201	744886	704735				184395				353458
P05120	P05120	PAI2_HUMAN	SERPINB2	Plasminogen activator inhibitor 2		286425	141323	124162	176019		446180	214727	341174					472485
P05121	P05121	PAI1_HUMAN	SERPINE1	Plasminogen activator inhibitor 1		377784	132955					211510	106105	437116			129155
P05141	P05141;P12235;P12236;Q9H0C2	ADT2_HUMAN	SLC25A5	ADP/ATP translocase 2	8591830	12622900	8919180	6519780	7469440	14796900	9799300	15163500	9820390	11416600	6897870	8505260	15925900	7135460	9787820	6867980
P05154	P05154	IPSP_HUMAN	SERPINA5	Plasma serine protease inhibitor	389884	290301	389831	421185	410646				187419	413276	639456
P05155;P05155-2;P05155-3	P05155;P05155-2;P05155-3	IC1_HUMAN	SERPING1	Plasma protease C1 inhibitor	1457480	1121700	1108840	1377390	1057910	729571	515665	312763	281981	1179400	1429810	1367840	744272	331897		902553
P05156	P05156	CFAI_HUMAN	CFI	Complement factor I	341745	262824	313000	330867	238734			270822	79843.3	117696	326627	385746	155483
P05161	P05161	ISG15_HUMAN	ISG15	Ubiquitin-like protein ISG15	259365	515163	269324	254027		432647	621090	638778	1201090	531595			412287	270762
P05164;P05164-2;P05164-3	P05164;P05164-2;P05164-3	PERM_HUMAN	MPO	Myeloperoxidase	776187	3863030	715909	999570	619937	666191	294827	531005	378330	2951510	3046660	1357380	1011040	192434		1979090
P05165;P05165-2	P05165;P05165-2;P05165-3	PCCA_HUMAN	PCCA	Propionyl-CoA carboxylase alpha chain, mitochondrial	244204	200956	226502	267160	226896	273672	51513.7	220897	211226		279880		242026	261294
P05166;P05166-2	P05166;P05166-2	PCCB_HUMAN	PCCB	Propionyl-CoA carboxylase beta chain, mitochondrial	352285	288346	338599	379589	303247	331490	189903	274199	229792	290783	326479	424044	327213	235084	303057
P05198	P05198	IF2A_HUMAN	EIF2S1	Eukaryotic translation initiation factor 2 subunit 1	597155	898332	592428	529095	915172	687995	1164330	938675	880229	847131	487929	617174	892460	758062	669660	803958
P05204	P05204;O00479	HMGN2_HUMAN	HMGN2	Non-histone chromosomal protein HMG-17	1312870	459223	1079130	1555260	1112620				751849
P05362	P05362	ICAM1_HUMAN	ICAM1	Intercellular adhesion molecule 1	467706	317780	468051	648009		209054	275842	398333	340137	661993	1083200	306516	470165	209325
P05386	P05386	RLA1_HUMAN	RPLP1	Large ribosomal subunit protein P1	290431	349385	434140	269440	324554				589192				441807
P05387	P05387	RLA2_HUMAN	RPLP2	Large ribosomal subunit protein P2	419804	238203	367690	339701	763122		335703	397138	490395	218048	466357		384817	587086
P05388	P05388;P05388-2	RLA0_HUMAN	RPLP0	Large ribosomal subunit protein uL10	936781	930656	948114	828722	1137780	474247	579271	806676	812766	1009140	834264	866897	1250220	954233	1235250	1313420
P05413	P05413	FABPH_HUMAN	FABP3	Fatty acid-binding protein, heart	280771	177080	283507	315855	316412			156318			290250	741074	343120		197685	525257
P05452	P05452	TETN_HUMAN	CLEC3B	Tetranectin	136815		121613	150368
P05455	P05455	LA_HUMAN	SSB	Lupus La protein	521373	498147	486733	470178	516812	363721	324902	276151	313485	410828	213878	320494	318912	434086	521119
P05496;P48201;Q06055;Q06055-2;Q06055-3	P05496;P48201;Q06055;Q06055-2;Q06055-3	AT5G1_HUMAN;AT5G2_HUMAN;AT5G3_HUMAN	ATP5MC1;ATP5MC2;ATP5MC3	ATP synthase F(0) complex subunit C1, mitochondrial		53929.7				143078	227503	188308	82637.4	260666	198618	168051	166681
P05543	P05543	THBG_HUMAN	SERPINA7	Thyroxine-binding globulin	114404	15663.6	89333.6	129698	88430.9							357571	155508
P05546	P05546;P05546-2	HEP2_HUMAN	SERPIND1	Heparin cofactor 2	513824	258117	427601	505220	441607				21007.6	196691	458365	525322	259832
P05549;P05549-2;P05549-5;P05549-6;Q6VUC0;Q92481;Q92481-2;Q92754;Q92754-2	P05549;Q92481;Q92754;Q6VUC0;P05549-2;P05549-5;P05549-6;Q92481-2;Q92754-2	AP2A_HUMAN;AP2B_HUMAN;AP2C_HUMAN;AP2E_HUMAN	TFAP2A;TFAP2B;TFAP2C;TFAP2E	Transcription factor AP-2-alpha					229096				72216.6				112982	140045	291366
P05556	P05556	ITB1_HUMAN	ITGB1	Integrin beta-1	1264760	956088	1158670	1510220	600663	1077620	1131680	942196	708393	982815	1566590	1120300	766186	788393	474119	553187
P05771-2	P05771-2	KPCB_HUMAN	PRKCB	Isoform Beta-II of Protein kinase C beta type	74308.4	70602.1	76222.4	76478.4								1114420
P05783	P05783	K1C18_HUMAN	KRT18	Keratin, type I cytoskeletal 18	3615390	260338	3524870	4341930	465952	223158	277752	262051	308769		4459940	1398530	1600920	209349	51495800
P05787;P05787-2	P05787;P05787-2	K2C8_HUMAN	KRT8	Keratin, type II cytoskeletal 8	4639010	135098	4554360	5535310	619667		225727		251345		5012720	1499620	2319860	310423	164602
P06132	P06132	DCUP_HUMAN	UROD	Uroporphyrinogen decarboxylase	310073	305451	283771	310835	380652			259674	177438	249387	209097			169793
P06239;P06239-3	P06239;P06239-3;P06239-2	LCK_HUMAN	LCK	Tyrosine-protein kinase Lck	65264		58198.8	42359.2
P06241;P06241-2;P06241-3	P06241;P06241-3;P06241-2	FYN_HUMAN	FYN	Tyrosine-protein kinase Fyn	158052	134775	169057	200555				304790	103595
P06280	P06280	AGAL_HUMAN	GLA	Alpha-galactosidase A	116047	141370	162990	154070	131167					447483			180339	132963
P06310	P06310	KV230_HUMAN	IGKV2-30	Immunoglobulin kappa variable 2-30	124707		109817	121952
P06312	P06312	KV401_HUMAN	IGKV4-1	Immunoglobulin kappa variable 4-1	1837060	720155	2257800	1984420	1423930		2814540			1587600	2178740	8059280	9672790			1696700
P06396	P06396	GELS_HUMAN	GSN	Gelsolin	179926	128368	124916	193079	313211
P06396-2	P06396;P06396-2;P06396-3;P06396-4	GELS_HUMAN	GSN	Isoform 2 of Gelsolin	4810860	6132350	5050980	3005950	6133880	9187830	10286500	11177500	9293700	6113950	3091970	4303210	9866780	9837100	3104330	3835340
P06400	P06400	RB_HUMAN	RB1	Retinoblastoma-associated protein	77700.3	103385	75228.2	77293.1					67720.2
P06454;P06454-2	P06454;P06454-2	PTMA_HUMAN	PTMA	Prothymosin alpha	682538	130479	691263	725502	1110700	1073740		464850	467180		1879050	2551100	2342330	2107850	3653420	5810100
P06493-2	P06493;P06493-2	CDK1_HUMAN	CDK1	Isoform 2 of Cyclin-dependent kinase 1	98790.3	116585	105259		146978	138934		140840	92634.3				251603	114058
P06576	P06576	ATPB_HUMAN	ATP5F1B	ATP synthase subunit beta, mitochondrial	3850830	3880590	3842680	3544370	3859410	2001440	2407880	3143460	2942500	2809160	2207830	3378810	3181970	2419300	3890120	4267560
P06681	P06681;P06681-3	CO2_HUMAN	C2	Complement C2	169560	96995.3	144146	202927	141843								250386
P06702	P06702	S10A9_HUMAN	S100A9	Protein S100-A9	789083	1464790	715006	990528	2482130			263372	170547	678830	916173	721551	318131	1010280	1244500	2012940
P06703	P06703	S10A6_HUMAN	S100A6	Protein S100-A6	17007100	17806100	20755400	19029100	18880300	31946600	37322400	38420600	26073300	24281700	34622700	18117300	43445700	59167600	5225760	9601510
P06727	P06727	APOA4_HUMAN	APOA4	Apolipoprotein A-IV	834598	907974	794903	837360	1519440	265108	236607	237968	282024	1361810	901415	758537	402589	732853	347978	977668
P06730;P06730-2	P06730;P06730-2;P06730-3	IF4E_HUMAN	EIF4E	Eukaryotic translation initiation factor 4E	260569	356935	236008	211283	338484	264477	163341	328647	175489	567666	269004	298682	464460	430738	277971
P06731;P06731-2;P13688;P13688-10;P13688-11;P13688-2;P13688-3;P13688-4;P13688-5;P13688-6;P13688-8;P13688-9;P31997	P06731;P13688;P31997;P13688-8;P13688-10;P13688-11;P13688-2;P13688-3;P13688-4;P13688-5;P13688-6;P13688-9;P06731-2	CEAM1_HUMAN;CEAM5_HUMAN;CEAM8_HUMAN	CEACAM1;CEACAM5;CEACAM8	Carcinoembryonic antigen-related cell adhesion molecule 5	106259	329974	96297.5	132304	187934		107374	625979	243696	709396	576361
P06733	P06733;P06733-2	ENOA_HUMAN	ENO1	Alpha-enolase	7829800	15798400	8093500	6518180	7024220	15129100	23148000	23144900	20536400	17069900	4889800	9217900	11950700	5271530	4658180	5253750
P06737	P06737;P06737-2	PYGL_HUMAN	PYGL	Glycogen phosphorylase, liver form	793602	1665480	805224	424627	1121870	1519340	1516080	1572870	1570030	1299110	192229	182453	1000030	1372760	586740
P06744	P06744;P06744-2	G6PI_HUMAN	GPI	Glucose-6-phosphate isomerase	2168500	2091300	2058370	1572350	2581330	1935990	3113730	2210970	2103050	2356390	1183780	2001510	3748470	2486600	1932300	1791410
P06748	P06748;P06748-2;P06748-3	NPM_HUMAN	NPM1	Nucleophosmin	1925660	2637190	2110400	1362250	1821260	3481700	3335080	2421690	2292410	1426190	725739	1977610	2018710	3624400	4250860	1433390
P06753	P06753	TPM3_HUMAN	TPM3	Tropomyosin alpha-3 chain			565945	442552								247132	177957
P06753-2	P06753;P06753-2;P06753-3;P06753-4;P06753-5;P06753-6;P06753-7	TPM3_HUMAN	TPM3	Isoform 2 of Tropomyosin alpha-3 chain	3991820	3181840	4274500	4053580	2880890	2965880	2998590	3866280	3382670	2160350	2204870	3353000	2607770	4449520	3676650	2353180
P06756;P06756-3	P06756;P06756-2;P06756-3	ITAV_HUMAN	ITGAV	Integrin alpha-V	334195	517367	307938	344820	327665	573752	618306	631441	630666	635382	541903	422053	504437	522701
P06858	P06858	LIPL_HUMAN	LPL	Lipoprotein lipase		3483800	49826.7	38685.6		2143730	1861160	1674160	1455140	22882000			129098
P06865	P06865	HEXA_HUMAN	HEXA	Beta-hexosaminidase subunit alpha	478201	271947	434282	404560	597212	272095		234927	270519	410325	670028	449661	914984	618335	423436	915077
P06899	O60814;P06899;P57053	H2B1J_HUMAN	H2BC11	Histone H2B type 1-J	547435	419669	578561	609350	1028220				161791			669684			3219760
P07093	P07093;P07093-2;P07093-3	GDN_HUMAN	SERPINE2	Glia-derived nexin	1302250	5897190	2159960		829862	3487140	5757570	6601250	3035800	19380200		2030910	8180930	1915810		894369
P07093-2;P07093-3	P07093-2;P07093-3	GDN_HUMAN	SERPINE2	Isoform 2 of Glia-derived nexin	97790.6	370715	141219					116796	71611.1	202190			47708
P07099	P07099	HYEP_HUMAN	EPHX1	Epoxide hydrolase 1	5255300	2294870	4703200	6473970	1995460	1749970	1304990	1942690	1877080	1892780	5946960	1802520	1110300	729858	726886	1356650
P07108	P07108;P07108-2;P07108-3;P07108-4;P07108-5	ACBP_HUMAN	DBI	Acyl-CoA-binding protein	550978	241796	537621	567592	578157	685440	735702	911431	375330		837910	1547540	1438790	971146	1713400	1133160
P07195	P00338;P07195;P07864;Q6ZMR3;P00338-3;P00338-2;P00338-4;P00338-5	LDHB_HUMAN	LDHB	L-lactate dehydrogenase B chain	4515320	4198010	4600040	3410030	3881730	2879960	1615280	3782530	3769720	2816290	2918400	4010720	5906300	4456740	2557900	3123860
P07196	P07196	NFL_HUMAN	NEFL	Neurofilament light polypeptide	656446	1120350	774670	590252	209615	1452100	1051240	835724	931819	444706	760729	673692	1083180	605928	1262700	719816
P07197	P07197	NFM_HUMAN	NEFM	Neurofilament medium polypeptide		221433
P07199	P07199	CENPB_HUMAN	CENPB	Major centromere autoantigen B	114929	102672	114521	126297		112056		97502.4	166141				87307	189085
P07203	P07203	GPX1_HUMAN	GPX1	Glutathione peroxidase 1	1074380	990820	995262	1015670	747146	621812	455298	863000	667736	1803660	1296700	1272520	2253230	996766		793857
P07205	P07205	PGK2_HUMAN	PGK2	Phosphoglycerate kinase 2	162476	187120	169861	157426	164335			216070	94425.9	263962			210034
P07225	P07225	PROS_HUMAN	PROS1	Vitamin K-dependent protein S	221051	365624	213648	230392	367833		197959	225766	193895	308332	303107	157931		158346
P07237	P07237	PDIA1_HUMAN	P4HB	Protein disulfide-isomerase	1671280	2365070	1636050	1488830	1463580	1968860	1570470	1784880	2141760	2446720	1003690	1243420	1070360	1641010	958288	1120180
P07305	P07305;P07305-2	H10_HUMAN	H1-0	Histone H1.0	6982510	2230110	6928170	8041490	5357240	2033060	1117310	712734	1711840	958851	999262	695680	461728	3528760	4427740	1368800
P07311	P07311;P07311-2	ACYP1_HUMAN	ACYP1	Acylphosphatase-1	170848	140075	151884	156131	171724	117341		174981	149425		217126		381352	217383	172182
P07339	P07339	CATD_HUMAN	CTSD	Cathepsin D	3464800	3938830	3229440	2950080	3935050	4754600	4900650	7171400	4736780	13202100	8745740	5998540	9208800	4586020	4044690	7442850
P07355	P07355;A6NMY6;P07355-2	ANXA2_HUMAN	ANXA2	Annexin A2	10863500	6743620	16417900	17565700	9489810	7222530	8150570	7485900	8339950	6008940	14484700	8272690	7954960	15724500	15674500	9010710
P07357	P07357	CO8A_HUMAN	C8A	Complement component C8 alpha chain	199515	248434	179147	207412	160911					335218
P07358	P07358	CO8B_HUMAN	C8B	Complement component C8 beta chain	199264	358937	184281	213818	352619				99841.1	743856
P07359	P07359	GP1BA_HUMAN	GP1BA	Platelet glycoprotein Ib alpha chain	108828	146965	78985.4	111889		168179			133586	173388	213787
P07360	P07360	CO8G_HUMAN	C8G	Complement component C8 gamma chain	332490	639673	370675	354945	381523		495794	296891	245756	1210690	909874	862576	574340
P07384	P07384	CAN1_HUMAN	CAPN1	Calpain-1 catalytic subunit	1669760	1101360	1535510	1674820	1577780	825500	1177260	1134150	1070330	827329	1597460	1672980	1460350	1269490	1875590	1427500
P07437	P04350;P07437;P68371	TBB5_HUMAN	TUBB	Tubulin beta chain	12162300	12689400	9684830	10772400	11971900	5556380	18336400	14535200	12690200	16671300	13018500	14079800	10526900	14952400	11201600	8292180
P07451	P07451	CAH3_HUMAN	CA3	Carbonic anhydrase 3	567164	702231	491770	884869	494742					420982	941475
P07476	P07476	INVO_HUMAN	IVL	Involucrin					228809
P07477;Q9BYE2;Q9BYE2-2;Q9BYE2-3;Q9BYE2-6	P07477;Q9BYE2;Q9BYE2-2;Q9BYE2-3;Q9BYE2-6	TMPSD_HUMAN;TRY1_HUMAN	PRSS1;TMPRSS13	Serine protease 1	445968	1300490	697137	569004	7003240	4033760	1411390	2904910	450373	4875450	862288	1895680		3463120	12937000	1989240
P07585	P07585	PGS2_HUMAN	DCN	Decorin	880671	711556	722030	914227	1925130	596671	463415	607360	545251	4209440	1366620	1817210	533614	757191	789221	1848870
P07602;P07602-2;P07602-3	P07602;P07602-2;P07602-3	SAP_HUMAN	PSAP	Prosaposin	879958	1178340	780072	930941	988178	1452350		1830290	1407580	1939760	1968870	1259640	1689840	1499900		1176750
P07686	P07686	HEXB_HUMAN	HEXB	Beta-hexosaminidase subunit beta	595252	540966	599998	572614	938178	612778	747614	676296	452362	840833	1053330	733446	1178040	952250	705174	1543670
P07711;P07711-3	P07711;P07711-3	CATL1_HUMAN	CTSL	Procathepsin L	108327	150170	105994	113939	303279	92567.6	189631	184197	120505	227206	192114	223860	229872	210171	188737	367380
P07737	P07737	PROF1_HUMAN	PFN1	Profilin-1	5654750	5488350	5473230	5116040	4692010	2033830	1420960	2867270	2898680	6028060	4772840	8650700	6268110	3292430	4557940	8175200
P07738	P07738	PMGE_HUMAN	BPGM	Bisphosphoglycerate mutase	847613	1199080	782703	1023330	858775	260469	135057	103518	177495	543216	1062830	588851	305560	101044	127227	382646
P07741	P07741;P07741-2	APT_HUMAN	APRT	Adenine phosphoribosyltransferase	1817580	2325310	1763290	1401980	2422120	1248420	1788620	2871600	1690530	4141680	2069560	2921230	3999860	2698310	1944030	2305620
P07766	P07766	CD3E_HUMAN	CD3E	T-cell surface glycoprotein CD3 epsilon chain												400790				588390
P07814	P07814	SYEP_HUMAN	EPRS1	Bifunctional glutamate/proline--tRNA ligase	606026	765307	660627	557542	692303	856676	1020630	756514	858019	936621	340735	546492	666888	884977	571741	460483
P07858	P07858	CATB_HUMAN	CTSB	Cathepsin B	2626750	5446600	2972160	429185	2869190	8157330	4442770	6937340	4475710	5637860	1058710	4392570	14989400	8944050	1260660	5833370
P07900;P07900-2	P07900;P07900-2	HS90A_HUMAN	HSP90AA1	Heat shock protein HSP 90-alpha	3646140	4511210	3577750	2869430	3085020	3674470	3004020	3394160	3929430	3289790	2100360	2022470	2070880	3736830	2570260	1371120
P07902	P07902	GALT_HUMAN	GALT	Galactose-1-phosphate uridylyltransferase	187904	121693	150955	224387	178007	183318	199969	265935	275291		539298	403183	372241	313468	234627
P07910-2	P07910;P07910-2;P07910-3;P07910-4	HNRPC_HUMAN	HNRNPC	Isoform C1 of Heterogeneous nuclear ribonucleoproteins C1/C2	6603800	5055020	5713190	5395490	7622600	9004030	6136580	6466590	5921450	3639220	4845190	9728040	6335390	8468210	12309200	7397720
P07942	P07942	LAMB1_HUMAN	LAMB1	Laminin subunit beta-1	377805	391918	374398	453490	291700	482455	488450	617744	490674	794693	930882	424477	509673	460398
P07947	P06241;P06241-3;P07947;P12931;P06241-2;P12931-2;P12931-3	YES_HUMAN	YES1	Tyrosine-protein kinase Yes	859366	894300	939586	1232690	510941	799657	770588	733082	646096	1076740	891683	653145	712638	528427	699545	758951
P07948-2	P07948;P08631;P08631-2;P07948-2;P08631-3;P08631-4	LYN_HUMAN	LYN	Isoform 2 of Tyrosine-protein kinase Lyn	221736	212793	207181	244557	97860.6	113165	78655.7	119686	145873	476429	223840	462483	127178
P07951-2	P07951-2;P07951-3	TPM2_HUMAN	TPM2	Isoform 2 of Tropomyosin beta chain	620675	217716	685741	937641	354131	149723		109186	192605	191187	400570	611334	180231	239709
P07954;P07954-2	P07954;P07954-2	FUMH_HUMAN	FH	Fumarate hydratase, mitochondrial	482013	534996	537663	544085	509050	279717	365670	318151	352620	340417	223768	319565	508970	425415	344766
P07988	P07988	PSPB_HUMAN	SFTPB	Pulmonary surfactant-associated protein B	1244450	196827	1133800	1169460							5667730	1730370	2182110
P07996	P07996;P07996-2	TSP1_HUMAN	THBS1	Thrombospondin-1	491219	1620870	449336	449892	851678	235148	932427	1142650	849771	2552110	445745	907194	991556	120146
P08069	P08069	IGF1R_HUMAN	IGF1R	Insulin-like growth factor 1 receptor	67686.8	70613.4	67586.8	87475.7				123912	92651.2				98959.2	100658
P08123	P08123	CO1A2_HUMAN	COL1A2	Collagen alpha-2(I) chain	690598	1391380	1066730	1551310	8923270	14420100	4810830	5291920	16319700	168683000	9920630	12721000	5389390	9843380	16401500	30482000
P08133;P08133-2	P08133;P08133-2	ANXA6_HUMAN	ANXA6	Annexin A6	2484690	1589030	2757080	2807530	2282680	686318	490356	609678	724625	1155490	2024940	3971960	1438940	2161650	1325900	2452880
P08134	P08134	RHOC_HUMAN	RHOC	Rho-related GTP-binding protein RhoC	155922	221363	143150	168394					20922
P08174-2	P08174;P08174-2;P08174-3;P08174-4;P08174-5;P08174-6;P08174-7	DAF_HUMAN	CD55	Isoform 1 of Complement decay-accelerating factor	242504	173255	184455	295891		766392	752062	498511	615703	927775	468199		279088	197533
P08185	P08185	CBG_HUMAN	SERPINA6	Corticosteroid-binding globulin	230294	123705	208443	261340	328923						259135	339039	180960
P08195;P08195-2;P08195-3;P08195-4;P08195-5	P08195;P08195-4;P08195-2;P08195-3;P08195-5	4F2_HUMAN	SLC3A2	Amino acid transporter heavy chain SLC3A2	362862	659847	388518	257986	567656	538670	404604	725973	633261	974747	360699	172942	803112	596936	353716	270984
P08236	P08236;P08236-2;P08236-3	BGLR_HUMAN	GUSB	Beta-glucuronidase	781545	474243	722325	611589	689089	301215	560977	565158	416124	1116730	1543350	972093	1333250	691475	523801	920511
P08237;P08237-2	P08237;P08237-2;P08237-3	PFKAM_HUMAN	PFKM	ATP-dependent 6-phosphofructokinase, muscle type	633741	868859	671948	697334	657320	1043790	661551	1014290	641581	1624180	672599	514153	814721	856573	1137320	343552
P08238	P07900;P08238;Q14568;Q58FF8;P07900-2	HS90B_HUMAN	HSP90AB1	Heat shock protein HSP 90-beta	10186900	12432700	10631400	7498590	10214000	9494330	8081810	9708600	11078700	8398990	4028220	5644690	7023780	11669200	6790230	4071910
P08240	P08240;P08240-2	SRPRA_HUMAN	SRPRA	Signal recognition particle receptor subunit alpha	313793	393907	284334	275149	265985	380526	745840	367634	341046	430668			271873	217313
P08243;P08243-2	P08243;P08243-2;P08243-3	ASNS_HUMAN	ASNS	Asparagine synthetase [glutamine-hydrolyzing]	97716.9	196641	61139.9						37099
P08246	P08246	ELNE_HUMAN	ELANE	Neutrophil elastase	806068	4870840	865725	1105190	919645	1002740	134169	1269550	830518	5595630	6055010	3334820	1857960	712717		3138090
P08294	P08294	SODE_HUMAN	SOD3	Extracellular superoxide dismutase [Cu-Zn]	951491	106749	798689	1189110	1625330			62765.7	98094.5	213506	1822430	1206170	141036		202443	1232530
P08311	P08311	CATG_HUMAN	CTSG	Cathepsin G	668701	2268450	629947	783956	1997270	463868		381176	191959	2352790	3057970	4330440	1163420	515305	434089	4747430
P08397;P08397-2;P08397-3;P08397-4	P08397;P08397-2;P08397-3;P08397-4	HEM3_HUMAN	HMBS	Porphobilinogen deaminase	207980	244647	207008	215497	330399	617524	302798	156474	177091	134506	163444		210283	193995	344535
P08473	P08473	NEP_HUMAN	MME	Neprilysin	169777	159259	170134	233728	109426				274835		419920
P08493;P08493-2	P08493;P08493-2	MGP_HUMAN	MGP	Matrix Gla protein	151861	234354	144825	198149	47791	174375	240718	335361	719504	831738	597631	303812	307497
P08514	P08514;P08514-2;P08514-3	ITA2B_HUMAN	ITGA2B	Integrin alpha-IIb	255893	1282100	184343	252859	152912			235710	130462	495423	227187		34751.3
P08519	P08519	APOA_HUMAN	LPA	Apolipoprotein(a)	217904	55779	160302	194728	188350		138198				309540	289388	117877
P08559;P08559-2;P08559-3	P08559;P29803;P08559-2;P08559-3;P08559-4	ODPA_HUMAN	PDHA1	Pyruvate dehydrogenase E1 component subunit alpha, somatic form, mitochondrial	998161	920328	879709	869602	1239540	1105930	807610	1053330	762785	1089340	1003600	1276700	1422010	1491180	1230020	892202
P08567	P08567	PLEK_HUMAN	PLEK	Pleckstrin	136420	242012	138958	150496						286646
P08571	P08571	CD14_HUMAN	CD14	Monocyte differentiation antigen CD14	589745	283644	542955	791594	332469		428093	646752	414347	920709	929974	617180	603953			958462
P08572	P08572	CO4A2_HUMAN	COL4A2	Collagen alpha-2(IV) chain	1544570	1063710	1573970	2383750	445256	2336640	705643	2181460	1874640	6964100	6943670	3714320	1190020	894220	532764	822611
P08574	P08574	CY1_HUMAN	CYC1	Cytochrome c1, heme protein, mitochondrial	290918	351063	301976	261891	276310				222717			179079		257823
P08575;P08575-10;P08575-4;P08575-5;P08575-6;P08575-7;P08575-8;P08575-9	P08575;P08575-10;P08575-4;P08575-5;P08575-6;P08575-7;P08575-8;P08575-9	PTPRC_HUMAN	PTPRC	Receptor-type tyrosine-protein phosphatase C	231281	195391	201376	223246	213602			114306	140039	430140	250261	967239	228333	164083		963581
P08579	P08579	RU2B_HUMAN	SNRPB2	U2 small nuclear ribonucleoprotein B''	272267	249956	259534	257164	300406		181925	188101	143504		156226	216577	233485	162224	190550
P08581;P08581-2	P08581;P08581-2;P08581-3	MET_HUMAN	MET	Hepatocyte growth factor receptor		129707						147642	82881.5	281905			118804
P08582	P08582;P08582-2	TRFM_HUMAN	MELTF	Melanotransferrin	309298	536779	339219		432664	804969	880384	1211650	875894	1153960			1399080	869194		646204
P08603	P08603	CFAH_HUMAN	CFH	Complement factor H	425564	325394	370210	452587	303916				99241.1	587449	259284		396669
P08621	P08621;P08621-4	RU17_HUMAN	SNRNP70	U1 small nuclear ribonucleoprotein 70 kDa	1115470	890328	1051600	911922	1476630	1055110	1153130	618310	813273	734505	532285	863572	570902	1111620	1163650	1028330
P08631;P08631-2;P08631-3;P08631-4	P08631;P08631-2;P08631-3;P08631-4	HCK_HUMAN	HCK	Tyrosine-protein kinase HCK	137982	163842	124589	142647					91972.1	290783
P08637	O75015;P08637	FCG3A_HUMAN	FCGR3A	Low affinity immunoglobulin gamma Fc region receptor III-A	55719.2	57486.8	51866.3	64758					144112
P08648	P08648	ITA5_HUMAN	ITGA5	Integrin alpha-5	273989	310765	270861	361663	149437	273678		463329	307921	641980	649623	414629	180835
P08651-2;P08651-3;P08651-4	P08651;P08651-2;P08651-3;P08651-4;P08651-5;P08651-6	NFIC_HUMAN	NFIC	Isoform 1 of Nuclear factor 1 C-type	89371.4		103981	95782.6
P08670	O43790;O95678;P02538;P04259;P05787;P08670;P08729;P12035;P13647;P14136;P48668;P78385;P78386;Q01546;Q14533;Q5XKE5;Q8N1N4;Q9NSB2;P05787-2;P14136-3;Q8N1N4-2;P14136-2	VIME_HUMAN	VIM	Vimentin	53170900	89310900	59821900	37512000	51771800	146554000	120889000	150384000	190139000	63968600	40956300	37249200	76188600	152164000	55671400	35619100
P08697	P08697;P08697-2	A2AP_HUMAN	SERPINF2	Alpha-2-antiplasmin	418188	966900	333760	392594	321912					691458	1188050	828475	475516	224020	674775
P08708	P08708	RS17_HUMAN	RPS17	Small ribosomal subunit protein eS17	341102	397709	376240	368263	668308		457349	534301	583584	631839	1846280	1267140	791145	1069640		1212010
P08727	P08727;P13646;P13646-2;P13646-3	K1C19_HUMAN	KRT19	Keratin, type I cytoskeletal 19	7471050	665197	7367810	8771490	1696880	402910		743603	695840	518835	9282160	2603560	3568540	1043940	3169050	1649550
P08729	P08729	K2C7_HUMAN	KRT7	Keratin, type II cytoskeletal 7	4133360	876327	4518660	5157660	1006750			2501820	460743	1764070	4146150	932432	2163950	1304950	6092240	9433040
P08754	P04899;P08754;P09471;P63096;P04899-2;P04899-3;P04899-4;P04899-5;P04899-6;P09471-2;P63096-2	GNAI3_HUMAN	GNAI3	Guanine nucleotide-binding protein G(i) subunit alpha-3	365312	351841	369198	418800	462829	363588	456313	555403	481203	787720	876112	1095030	489828	361303	665658	766618
P08758	P08758	ANXA5_HUMAN	ANXA5	Annexin A5	12875600	9546370	13659200	12476300	13180900	7292600	8491290	12429900	13025900	9821290	13449300	9435720	15430900	15741500	10818700	8635340
P08779	P08779	K1C16_HUMAN	KRT16	Keratin, type I cytoskeletal 16	654391	374951	524341	4547710	5003590	1190430	974394	1102290	1681390	933607	5486580	2075490	687709	3158810	2803180	2382500
P08842	P08842	STS_HUMAN	STS	Steryl-sulfatase	182326	132639	253989	234032				170794	154858			387611	164509	177180
P08865	P08865;A0A8I5KQE6	RSSA_HUMAN	RPSA	Small ribosomal subunit protein uS2	2068270	1870610	1790230	1451810	3048700	1875930	1212620	2415500	2230890	2107480	2204890	4612280	5385790	2851410	2752420	2903390
P08962;P08962-2;P08962-3	P08962;P08962-2;P08962-3	CD63_HUMAN	CD63	CD63 antigen	310108	457955	295519	287309	228428		284678	493193	255893	476014			300151	513723
P09001	P09001	RM03_HUMAN	MRPL3	Large ribosomal subunit protein uL3m	121558	150926	125933	103061	220912				69176.6				113217
P09012	P09012	SNRPA_HUMAN	SNRPA	U1 small nuclear ribonucleoprotein A	728486	530468	716645	675175	816710	588478	556960	692178	550692	286703	798489	1143650	1032400	754789	1132880	1040370
P09038;P09038-1;P09038-2;P09038-3	P09038;P09038-1;P09038-2;P09038-3	FGF2_HUMAN	FGF2	Fibroblast growth factor 2	39673.8		38184.4	70013.7					17579.3
P09104;P09104-2	P09104;P09104-2	ENOG_HUMAN	ENO2	Gamma-enolase	718271	777762	689875	497147	582418	889100	848168	1079680	707235	1232900	700434	627890	1211600	1049910	331585	203572
P09105	P09105	HBAT_HUMAN	HBQ1	Hemoglobin subunit theta-1	151920	298912	141098	203850	95880						88866.7
P09110	P09110	THIK_HUMAN	ACAA1	3-ketoacyl-CoA thiolase, peroxisomal	393060	358244	449170	421893	392534	765711	462053	491475	471418	507812	470561	360627	526064	569215	230146
P09132	P09132	SRP19_HUMAN	SRP19	Signal recognition particle 19 kDa protein	74132.5	71155.7	70801.3	83046.5	77684.3								58406.7
P09210	P08263;P09210;Q16772;Q7RTV2	GSTA2_HUMAN	GSTA2	Glutathione S-transferase A2	1110230		916379	1015730							3037910	869496	414660
P09211	P09211	GSTP1_HUMAN	GSTP1	Glutathione S-transferase P	3195750	2583750	3966690	4335140	3646400	2323020	2534330	3155790	2396810	2397300	6320150	4485360	6352200	4478240	4717950	2012190
P09234	P09234	RU1C_HUMAN	SNRPC	U1 small nuclear ribonucleoprotein C	155183	130968	162829	125648	223733	170300	176931	227020	161516			194595	317728	261898	242114
P09326	P09326;P09326-2	CD48_HUMAN	CD48	CD48 antigen	58849.9											327938
P09382	P09382	LEG1_HUMAN	LGALS1	Galectin-1	3415580	3638580	3067760	2237220	3210750	1380160	2399800	3706250	3254400	5406510	2589090	2956690	9772940	7144930	2177830	2919730
P09417	P09417;P09417-2	DHPR_HUMAN	QDPR	Dihydropteridine reductase	1091010	1353680	1064760	1088720	1218300	1367960	1167380	1332240	1263160	1511130	1884330	1047430	1830800	1096540	836626	974285
P09429	P09429;P26583	HMGB1_HUMAN	HMGB1	High mobility group protein B1	2212830	631230	1881500	2202090	1590130	263960	174330		328675		316359	567982	211107	541647	898313	986411
P09455;P09455-2;P09455-3	P09455;P09455-2;P09455-3	RET1_HUMAN	RBP1	Retinol-binding protein 1	270819		248256	433534	189012				35177.1		298910
P09466;P09466-2;P09466-3	P09466;P09466-2;P09466-3	PAEP_HUMAN	PAEP	Glycodelin								45259.7	48706.5					47599.4
P09467	O00757;P09467	F16P1_HUMAN	FBP1	Fructose-1,6-bisphosphatase 1	910342	110458	800976	967283	277184		258576		27378.5	281004	947611	456686	603052
P09471-2	P09471;P09471-2	GNAO_HUMAN	GNAO1	Isoform Alpha-2 of Guanine nucleotide-binding protein G(o) subunit alpha		144676							102795	306817	130423		94541.9
P09486	P09486	SPRC_HUMAN	SPARC	SPARC	159857	233033	165167	173564				194334	177462		156689
P09493-5	P09493;P09493-10;P09493-5;P09493-2;P09493-3;P09493-4;P09493-6;P09493-7;P09493-8;P09493-9	TPM1_HUMAN	TPM1	Isoform 5 of Tropomyosin alpha-1 chain	929484	445201	975593	1249360	597581	427101	201791	332144	263282	422290	1077830	489280	492642	468308	468823	984120
P09493-8	P09493-6;P09493-7;P09493-8	TPM1_HUMAN	TPM1	Isoform 8 of Tropomyosin alpha-1 chain	1330180	825483	1498700	1781490	950004	887707	476893	733650	960931	613699	1580060	1195930	753093	1429680	1144610	504383
P09493-9	P09493;P09493-10;P09493-3;P09493-4;P09493-9	TPM1_HUMAN	TPM1	Isoform 9 of Tropomyosin alpha-1 chain	53422.8		61850.6	78246.6
P09496-2	P09496;P09496-2;P09496-3;P09496-4	CLCA_HUMAN	CLTA	Isoform Non-brain of Clathrin light chain A	675420	788660	698310	658082	508422	992678	1144030	1005560	1113470	680788	740678	552366	976706	1217600	648478	661031
P09497-2	P09497;P09497-2	CLCB_HUMAN	CLTB	Isoform Non-brain of Clathrin light chain B	305923	219555	344526	376900	393299	442058	305408	408413	415007	390654	519216	324386	355905	535182	456901
P09525-2	P09525;P09525-2;P09525-3	ANXA4_HUMAN	ANXA4	Isoform 2 of Annexin A4			126121	100242
P09525-3	P09525;P09525-2;P09525-3	ANXA4_HUMAN	ANXA4	Isoform 3 of Annexin A4	1652480	1334950	1600340	1574050	1366310	1142060	1144090	1588620	1546280	1227730	2481370	1506890	1889630	1854890	1535900	1301620
P09543-2	P09543;P09543-2	CN37_HUMAN	CNP	Isoform CNPI of 2',3'-cyclic-nucleotide 3'-phosphodiesterase	375676	1214800	413192	436104	507102	705066	521323	560382	603046	629803	424446	354431	338476	502301	624262	512603
P09601	P09601	HMOX1_HUMAN	HMOX1	Heme oxygenase 1	139616	234862	139783	153354	155299	149504	100320	74604.3	130522	184780	145609	172596	72879.9
P09619	P09619	PGFRB_HUMAN	PDGFRB	Platelet-derived growth factor receptor beta	128131	227367	148154	155438	149467	286065	328178	298934	172758	295449	209503	343104	319653	210853	207951
P09622	P09622;P09622-2;P09622-3	DLDH_HUMAN	DLD	Dihydrolipoyl dehydrogenase, mitochondrial	594527	530533	624130	640953	546987	707098	677216	601968	567524	353310	467408	614472	580109	484766	594601	329131
P09651;P09651-2	P09651;P09651-2;P09651-3	ROA1_HUMAN	HNRNPA1	Heterogeneous nuclear ribonucleoprotein A1	1898290	1477950	1715880	1571990	2458960	1415850	1215850	1499660	1248810	703939	1522530	1958140	1631760	1529930	2572360	2053770
P09661	P09661	RU2A_HUMAN	SNRPA1	U2 small nuclear ribonucleoprotein A'	438859	340120	408158	419532	560499		125806	403179	398238	205271	504450	425995	496883	365237	560309
P09668	P09668	CATH_HUMAN	CTSH	Pro-cathepsin H	252277	137885	210871	292419	232527					745763	1051380	462979	271772		479353
P09669	P09669	COX6C_HUMAN	COX6C	Cytochrome c oxidase subunit 6C	981127	678340	932851	792983	995138	451963	258640	529790	543450	390154	1003680	898852	1370600	762186	1116260	1214390
P09758	P09758	TACD2_HUMAN	TACSTD2	Tumor-associated calcium signal transducer 2	275372		262647	390814	505102						510511		168123		556982
P09769	P09769	FGR_HUMAN	FGR	Tyrosine-protein kinase Fgr	93906.1	183691	95867.2	122751					57649.9	347545
P09871	P09871	C1S_HUMAN	C1S	Complement C1s subcomponent	332965	579445	328999	320061	417178	184613		175254	155513	763656	337569	546398	222214	153742	123211	403903
P09874	P09874	PARP1_HUMAN	PARP1	Poly [ADP-ribose] polymerase 1	680656	499079	672719	603641	643221	1142350	824665	436359	566744	322927	198158	1046140	328344	609152	851679	677570
P09913	P09913	IFIT2_HUMAN	IFIT2	Interferon-induced protein with tetratricopeptide repeats 2	125902	119581	142706	182464				155222	171083	152259			108169
P09914;P09914-2	P09914;P09914-2	IFIT1_HUMAN	IFIT1	Interferon-induced protein with tetratricopeptide repeats 1	187087	175328	185724	279912	195726		212905	171808	354879	258542	198610		164352	189434
P09917	P09917;P09917-2;P09917-3;P09917-4;P09917-5	LOX5_HUMAN	ALOX5	Polyunsaturated fatty acid 5-lipoxygenase	265939	303994	268191	324057			150732	168051	166388	316773	387524	466338	255994
P09936	P09936	UCHL1_HUMAN	UCHL1	Ubiquitin carboxyl-terminal hydrolase isozyme L1	167410	433159	110999	231843					118235
P09960	P09960;P09960-4	LKHA4_HUMAN	LTA4H	Leukotriene A-4 hydrolase	714412	228148	658262	784805	333803	172373	162459	155039	185502	245605	768553	1052830	404108	252301	484747
P09972	P09972	ALDOC_HUMAN	ALDOC	Fructose-bisphosphate aldolase C	547616	567488	535136	493853	562439	430921	4575240	573753	683372	930397	634178	806421	876883	264836	182706
P0C0L4-2	P0C0L4;P0C0L4-2	CO4A_HUMAN	C4A	Isoform 2 of Complement C4-A	350214	570115	284217	321358	463875		110601		74590.1	398312		266193	133193
P0C0L5	P0C0L4;P0C0L5;P0C0L4-2	CO4B_HUMAN	C4B	Complement C4-B	1665640	1003230	1450510	1592390	1094960	314415	220382	262780	361843	934061	1592370	1981860	938070	354002	282247	876370
P0C0S5;Q71UI9	P0C0S5;Q71UI9;Q71UI9-2;Q71UI9-4	H2AV_HUMAN;H2AZ_HUMAN	H2AZ1;H2AZ2	Histone H2A.Z	2340090	995923	2039770	2806700	1755620			868868	275160	667522		4083180	2418730
P0C869-6;P0C869-7;P0C869-8;P0C870	P0C870;P0C869-6;P0C869-8;P0C869-7	JMJD7_HUMAN;PA24B_HUMAN	JMJD7;PLA2G4B	Isoform 5 of Cytosolic phospholipase A2 beta	40384.3		23422.8	47145.9
P0CAP1-11	P0CAP1;P0CAP1-10;P0CAP1-11;P0CAP1-2;P0CAP1-3;P0CAP1-4;P0CAP1-5;P0CAP1-6;P0CAP1-7;P0CAP1-8;P0CAP1-9	MYZAP_HUMAN	MYZAP	Isoform 11 of Myocardial zonula adherens protein	96392.4		123039	201840
P0CG12	P0CG12	DERPC_HUMAN	DERPC	Decreased expression in renal and prostate cancer protein	168830		164089	192741	134295				127704		326300		167669		123800
P0CG39	Q6S8J3;Q9BYX7;P0CG38;P0CG39	POTEJ_HUMAN	POTEJ	POTE ankyrin domain family member J	481372	562810	471301	496782	469514	510185	721010	581275	392150	837835	750411	386853	521591	569689	397122
P0CG47;P0CG48;P62979;P62987	P0CG47;P0CG48;P62979;P62987	RL40_HUMAN;RS27A_HUMAN;UBB_HUMAN;UBC_HUMAN	RPS27A;UBA52;UBB;UBC	Polyubiquitin-B	8224810	6260890	8554250	7937550	9904590	10402300	11793600	13451500	11317600	6201660	10224800	11484900	10597700	13651000	13264800	8751500
P0DI83	P0DI83	NARR_HUMAN	RAB34	Ras-related protein Rab-34, isoform NARR	82145.4	90339.1	103007	101657	122254				112004			128231	88495.4
P0DMM9;P0DMM9-3;P0DMN0	P0DMM9;P0DMN0;P0DMM9-2;P0DMM9-3	ST1A3_HUMAN;ST1A4_HUMAN	SULT1A3;SULT1A4	Sulfotransferase 1A3	216858		206705	308706
P0DMV8;P0DMV9	P0DMV8;P0DMV9;P0DMV8-2	HS71A_HUMAN;HS71B_HUMAN	HSPA1A;HSPA1B	Heat shock 70 kDa protein 1A	3612780	2845090	3450680	3745170	3352630	3203660	3517020	2943090	2610440	3219740	4235680	3947780	3351250	3046410	5797330	2258790
P0DOX2	P01876;P01877;P01876-1;P01877-1;P0DOX2	IGA2_HUMAN		Immunoglobulin alpha-2 heavy chain	363517	243935	397288	319803	373042			75428.1	89176.3	466986	642389	896277	890238	1080240		808009
P0DOX3	P0DOX3	IGD_HUMAN		Immunoglobulin delta heavy chain	435719	163729	412473	313469	210916						370927	818084	523062
P0DOX7	P01602;P0DOX7	IGK_HUMAN		Immunoglobulin kappa light chain	296469	225049	279015	250549	237401						312622	430785	353156
P0DOX8	B9A064;P0DOX8	IGL1_HUMAN		Immunoglobulin lambda-1 light chain	696372	231912	563951	567220	352323	27511	68635.8		64881.8	350405	795797	975689	818963
P0DOY2;P0DOY3	A0M8Q6;P0CG04;P0DOY2;P0DOY3;P0CF74;B9A064;P0DOX8	IGLC2_HUMAN;IGLC3_HUMAN	IGLC2;IGLC3	Immunoglobulin lambda constant 2	2803110	848449	2424970	2085620	1035870	734014	524486	317060	246773	1550400	1911900	4786600	2369190	1226610	696949	2080790
P0DP23;P0DP24;P0DP25	P0DP23;P0DP24;P0DP25	CALM1_HUMAN;CALM2_HUMAN;CALM3_HUMAN	CALM1;CALM2;CALM3	Calmodulin-1	2449130	1360720	2359420	2688610	2233970	1089490	1224310	1795440	1921710	1560170	4587050	2793960	2992900	3488360	1907850	1447540
P0DPB6	P0DPB6	RPAC2_HUMAN	POLR1D	DNA-directed RNA polymerases I and III subunit RPAC2	128557	101657	121673	113586	142593			148484	129067		156258	173964	309038	182082	125730
P0DPD7	P0DPD7	EFMT4_HUMAN	EEF1AKMT4	EEF1A lysine methyltransferase 4	20591.1	17689.3	58967.9
P0DTL6	P0DTL6;P0DTL6-1;P0DTL6-2	ZTRF1_HUMAN	ZFTRAF1	Zinc finger TRAF-type-containing protein 1	248915		214389	245093		112949	127049	78961	100226				83716
P10109	P10109	ADX_HUMAN	FDX1	Adrenodoxin, mitochondrial	173910	135873	160985	193451	137378	229638	205811	389004	285310	276823	394729	157680	329995	341656	312730
P10114	P10114	RAP2A_HUMAN	RAP2A	Ras-related protein Rap-2a	54695.4	47524.2	54192	82211.7
P10153	P10153	RNAS2_HUMAN	RNASE2	Non-secretory ribonuclease	173596	80963.7	162196	220897	106410											468371
P10155	P10155;P10155-3;P10155-4;P10155-5	RO60_HUMAN	RO60	RNA-binding protein RO60	431118	368713	401410	419633	507075	251138	301917	324152	281678	295376	299409	452467	473446	383543	305438
P10253	P10253	LYAG_HUMAN	GAA	Lysosomal alpha-glucosidase	691360	487558	610435	634809	479321	764855	590985	849945	703823	1203400	1705470	867589	2092210	449639	359090
P10301	P10301	RRAS_HUMAN	RRAS	Ras-related protein R-Ras	1260550	531431	1259200	1894330	395177	332882	486822	503773	578624	808986	2143860	1006570	644230	211929	222795	322746
P10321;P10321-2	P10321;P10321-2	HLAC_HUMAN	HLA-C	HLA class I histocompatibility antigen, C alpha chain	1141460	1073900	1135820	1159010	1016500	1138960	451573	1276990	1790960	2373400	986827	2148960	1214890	2149090	891933	1283760
P10398	P10398	ARAF_HUMAN	ARAF	Serine/threonine-protein kinase A-Raf	114185	130473	112247	135509	68292.2	107948	102047	117770	139310	155701		134225	171490	205528
P10412	P10412;P16401;P16402;P16403;Q02539	H14_HUMAN	H1-4	Histone H1.4	28204800	6229190	29903900	29772300	25062700	1915010	998540	978387	2340060	1880850	3342630	10198300	1330390	5831550	11656500	10462000
P10415;P10415-2	P10415;P10415-2	BCL2_HUMAN	BCL2	Apoptosis regulator Bcl-2					163056				46341.1
P10451;P10451-3;P10451-4;P10451-5	P10451;P10451-3;P10451-4;P10451-5	OSTP_HUMAN	SPP1	Osteopontin	104995	150427	85215.3			314845		365227	245803	348375			260194	164749
P10515	P10515	ODP2_HUMAN	DLAT	Dihydrolipoyllysine-residue acetyltransferase component of pyruvate dehydrogenase complex, mitochondrial	1154790	1259890	1172610	951160	681685	1114250	1077060	978858	794466	608982	446629	790995	838740	991437	1128030	729319
P10586;P10586-2	P10586;P10586-2	PTPRF_HUMAN	PTPRF	Receptor-type tyrosine-protein phosphatase F	133222	108174	126275	160660	164521		235670	229631	176824	473186	266531		216988
P10599	P10599;P10599-2	THIO_HUMAN	TXN	Thioredoxin	1514180	1274580	1368450	1277550	1964090	944933	1383070	1149220	1066620	1182480	1687480	1721360	1941030	2155730	1106360	1811120
P10606	P10606	COX5B_HUMAN	COX5B	Cytochrome c oxidase subunit 5B, mitochondrial	522578	346199	537187	454773	449943	141411	152145	235198	175766	198641	322026	412927	426563	547015	517001	547367
P10619;P10619-2	P10619;P10619-2	PPGB_HUMAN	CTSA	Lysosomal protective protein	132592	192608	140043	124616	227445			159867	101820	265926	86252		277741	149926
P10620	P10620;P10620-2	MGST1_HUMAN	MGST1	Microsomal glutathione S-transferase 1	585076	576854	525906	525715	1443830			255676	387727	410145	768584
P10643	P10643	CO7_HUMAN	C7	Complement component C7	121111	314150	105288	162885						369973
P10644	P10644;P10644-2	KAP0_HUMAN	PRKAR1A	cAMP-dependent protein kinase type I-alpha regulatory subunit	763921	1145320	792313	480587	574480	1681210	2229210	1391610	1158800	1189410	468741	648015	1649430	846817	791328	776603
P10746	P10746	HEM4_HUMAN	UROS	Uroporphyrinogen-III synthase	126500	184781	137721	151157
P10768	P10768	ESTD_HUMAN	ESD	S-formylglutathione hydrolase	745528	755682	710852	694319	559724			419938	347307	672092	373525	684490	408462	489939	366459
P10809	P10809;P10809-2	CH60_HUMAN	HSPD1	60 kDa heat shock protein, mitochondrial	3576570	5829290	3865710	1999630	3200610	5972680	6331160	6480210	5632930	4211420	1384820	2232000	4800790	4447110	3915080	1594270
P10909;P10909-2;P10909-4;P10909-5;P10909-6	P10909;P10909-4;P10909-6;P10909-2;P10909-3;P10909-5	CLUS_HUMAN	CLU	Clusterin	1645750	10520500	1398410	1608620	986694	3049610	1879810	3401310	1952360	15225400	2480900	1750270	2376730	286183	326152	1622290
P11021	P11021	BIP_HUMAN	HSPA5	Endoplasmic reticulum chaperone BiP	7065540	9420000	7008220	5513990	5539030	8460010	10619200	9788660	11991700	8227250	3812380	5210860	5118080	8649880	4056230	3827090
P11047	P11047	LAMC1_HUMAN	LAMC1	Laminin subunit gamma-1	920249	618980	1088860	1421060	384792	630239	798240	863936	757907	1349080	2856940	1440660	588029	552050	398590	480978
P11117	P11117	PPAL_HUMAN	ACP2	Lysosomal acid phosphatase	211415	197495	200469	186312	163947			268516	264477	351013	405699	254781	437382	220420		288081
P11137-4	P11137;P11137-2;P11137-4;P11137-3	MTAP2_HUMAN	MAP2	Isoform 4 of Microtubule-associated protein 2	204722	186981	218762	277627	295273	290934		252137	245524				242361	246652	437355
P11142	P11142	HSP7C_HUMAN	HSPA8	Heat shock cognate 71 kDa protein	9059630	12813300	8935620	6863400	10527500	15281900	22617800	17541700	16263800	12275800	6739810	10283700	11950200	12899400	9800480	6330050
P11166	P11166	GTR1_HUMAN	SLC2A1	Solute carrier family 2, facilitated glucose transporter member 1	780170	2561740	795006	944171	687119		253539	471120	391442	1370240	1441440	365655	588468	255160	453422
P11169	P11169;Q8TDB8;Q8TDB8-2;Q8TDB8-3;Q8TDB8-4;Q8TDB8-5	GTR3_HUMAN	SLC2A3	Solute carrier family 2, facilitated glucose transporter member 3	477040	2152650	490865	386941	426033	2229000	2075620	1823900	1495310	3090070		263701	891264	583528		476747
P11171;P11171-2;P11171-3;P11171-4	P11171;P11171-2;P11171-3;P11171-4;P11171-5;P11171-6	EPB41_HUMAN	EPB41	Protein 4.1	497577	801042	506515	650555	438984	417831	288836	116597	356102	322820	660190	414441
P11172	P11172;P11172-3	UMPS_HUMAN	UMPS	Uridine 5'-monophosphate synthase	258091	281415	272314	218294	365769	350542	260530	288989	162391	431641	215224	295817	376822	480335	344029
P11177;P11177-2	P11177;P11177-2;P11177-3	ODPB_HUMAN	PDHB	Pyruvate dehydrogenase E1 component subunit beta, mitochondrial	556801	441782	463912	514316	348664	195016	184873	203236	222166	278026	276182	417389	521649	296209	320290
P11182	P11182	ODB2_HUMAN	DBT	Lipoamide acyltransferase component of branched-chain alpha-keto acid dehydrogenase complex, mitochondrial	227963	146663	204525	252177	136939	109970		466283	165068				157753	95487.7
P11215;P11215-2	P11215;P11215-2	ITAM_HUMAN	ITGAM	Integrin alpha-M	285974	933012	262797	347657	145818	179502	145012	324564	289029	1029100	485010	278705	291853
P11216	P06737;P11216;P11217;P06737-2;P11217-2	PYGB_HUMAN	PYGB	Glycogen phosphorylase, brain form	3185580	12038400	2909090	1846490	3574530	9849510	12899200	14126600	10258600	12109600	1172930	1234660	4701690	5879330	1382140	1326930
P11217;P11217-2	P11217;P11217-2	PYGM_HUMAN	PYGM	Glycogen phosphorylase, muscle form	136522	466417	99769.9	144697					71678.6			201804
P11233	P11233;P11234;P11234-2;P11234-3	RALA_HUMAN	RALA	Ras-related protein Ral-A	574177	406344	582237	817180	394385	348918	374060	282469	402356	884819	795431	280486	528658	406188	712754
P11234;P11234-2;P11234-3	P11234;P11234-2;P11234-3	RALB_HUMAN	RALB	Ras-related protein Ral-B	517226	514520	565895	648722	376603	733195	782823	716423	679284	742906	993157	430952	707274	448353	366167
P11274	P11274;P11274-2	BCR_HUMAN	BCR	Breakpoint cluster region protein	95723	71800.3	84670.9	113358	114683			134793	101205	146053
P11277;P11277-2	P11277;P11277-2;P11277-3	SPTB1_HUMAN	SPTB	Spectrin beta chain, erythrocytic	557048	1530130	588881	802907	701583	397845	213362	492160	226490	775739	767862	262213	149838	2082950
P11279	P11279;P11279-2	LAMP1_HUMAN	LAMP1	Lysosome-associated membrane glycoprotein 1	904542	926932	938536	1075080	1448540	689960	1127150	1074310	824220	1264350	2260970	1074830	1313480	1090320	1861500	1835790
P11308;P11308-1;P11308-2;P11308-3	P11308;P11308-1;P11308-2;P11308-3;P11308-5;P11308-6	ERG_HUMAN	ERG	Transcriptional regulator ERG	74866.2		65523.5	106928
P11310;P11310-2	P11310;P11310-2	ACADM_HUMAN	ACADM	Medium-chain specific acyl-CoA dehydrogenase, mitochondrial	404065	530059	384117	358677	1080720	544236	362582	661206	581694	508037	388995	418711	436545	512338	415210
P11387	P11387	TOP1_HUMAN	TOP1	DNA topoisomerase 1	422682	375851	373728	376867	390312	334144	374309	201717	335570	264558		201683	199587	324626
P11413;P11413-2	P11413;P11413-2;P11413-3	G6PD_HUMAN	G6PD	Glucose-6-phosphate 1-dehydrogenase	949962	1657850	889514	1023290	1398310	945579	808805	1279390	1046370	2118980	1096290	1215860	971972	1170810	546733	1130600
P11441	P11441	UBL4A_HUMAN	UBL4A	Ubiquitin-like protein 4A	128073	100546	102859	124239	180931	121619		196412	116642		231669	141658	300817	115461
P11498	P11498	PYC_HUMAN	PC	Pyruvate carboxylase, mitochondrial	268721	720515	257526	224635	488810	536201	701340	593211	700395	667645			270472	286664
P11532;P11532-11;P11532-4	P11532;P11532-11;P11532-12;P11532-13;P11532-14;P11532-15;P11532-16;P11532-17;P11532-2;P11532-3;P11532-4	DMD_HUMAN	DMD	Dystrophin	204637	189232	216679	249221		140147		168142	245830		316196	403518	182537	212184	352869	457095
P11586	P11586	C1TC_HUMAN	MTHFD1	C-1-tetrahydrofolate synthase, cytoplasmic	514128	891732	517275	444499	715140	704512	681098	778784	819580	996615	299741	446339	572562	964326	772956	615435
P11678	P11678	PERE_HUMAN	EPX	Eosinophil peroxidase	486944	300019	528912	586139	399417						1481580	900329	412322			1969760
P11684	P11684	UTER_HUMAN	SCGB1A1	Uteroglobin	543296	79073.5	492503	542048							1711430		551443
P11686-2	P11686-2	PSPC_HUMAN	SFTPC	Isoform 2 of Surfactant protein C	247969		230378	337247					175245		833208	266565
P11717	P11717	MPRI_HUMAN	IGF2R	Cation-independent mannose-6-phosphate receptor	183518	233749	169417	193731	175968	290596	303482	294810	227238	309342	171233	200268	206156	233722
P11766	P11766	ADHX_HUMAN	ADH5	Alcohol dehydrogenase class-3	763769	661583	760551	897372	731353	373861	765404	476320	331730	735358	671517	880211	564786	518962	445844	792552
P11908;P11908-2	P11908;P11908-2	PRPS2_HUMAN	PRPS2	Ribose-phosphate pyrophosphokinase 2	86894.1	124003	82245.6	88678.8	106373		21250	85225.7	104501	174048		138807	87793.5	47287.1
P11940	P11940;Q4VXU2;P11940-2;Q4VXU2-2	PABP1_HUMAN	PABPC1	Polyadenylate-binding protein 1	891439	999107	843022	704545	932315	803050	964754	974851	981552	666548	364308	748992	871182	827034	834053	357957
P12004	P12004	PCNA_HUMAN	PCNA	Proliferating cell nuclear antigen	333661	268071	285815	217259	337133	161212	198537	247779	131050	529938	372401	423226	688803	483169	357988
P12036;P12036-2	P12036;P12036-2	NFH_HUMAN	NEFH	Neurofilament heavy polypeptide		117176				118433								143912	314147
P12081	P12081;P49590;P12081-2;P12081-3;P12081-4;P49590-2	HARS1_HUMAN	HARS1	Histidine--tRNA ligase, cytoplasmic	596348	611586	681561	474647	969664	737677	777152	817411	736576	600377	508870	586204	1069230	1127720	756984	659984
P12109	P12109	CO6A1_HUMAN	COL6A1	Collagen alpha-1(VI) chain	7821750	10913300	7368050	8545460	8426450	4774410	7131200	16304000	14421600	58009400	21873000	10422100	6336400	6901350	5074730	13224500
P12110	P12110;P12110-2;P12110-3	CO6A2_HUMAN	COL6A2	Collagen alpha-2(VI) chain	3471110	4877010	3434200	3663560	3935930	4009470	3735490	4965880	5375350	27929700	7535700	4719150	2190980	2678600	2028870	4177510
P12110-2	P12110-2	CO6A2_HUMAN	COL6A2	Isoform 2C2A of Collagen alpha-2(VI) chain										361237
P12111	P12111;P12111-2;P12111-5	CO6A3_HUMAN	COL6A3	Collagen alpha-3(VI) chain	1495680	1271970	1369440	1867120	1317930	729846	964130	883258	1106080	4117940	2346020	903828	1455310	876727	1383040	1687120
P12111-4	P12111;P12111-2;P12111-3;P12111-4;P12111-5	CO6A3_HUMAN	COL6A3	Isoform 4 of Collagen alpha-3(VI) chain	5397430	10239600	5431560	5397770	9148410	7805520	9538420	13073100	11426900	70601700	9411260	8488410	4799830	5088730	4735330	9054750
P12235	P12235	ADT1_HUMAN	SLC25A4	ADP/ATP translocase 1	556016	719979	621107	459006	436091			508840	331165	364003	392965	323232	375334	341855
P12236	P12236	ADT3_HUMAN	SLC25A6	ADP/ATP translocase 3	967173	1684160	1158500	520230	881045	4018560	1799200	2876900	2312310	2152090	780286	1604490	3413460	980566	1374150	1287950
P12259	P12259	FA5_HUMAN	F5	Coagulation factor V	60256.7	369211	52162.2	68752.8					26559.6	139434
P12268	P12268	IMDH2_HUMAN	IMPDH2	Inosine-5'-monophosphate dehydrogenase 2	458558	618427	446421	328839	668997	451093	579416	571929	443805	810427	257004	404430	629050	615351	659006	323580
P12270	P12270	TPR_HUMAN	TPR	Nucleoprotein TPR	334512	364488	362306	353998	200700	625269	637553	277076	525977	266075	188601	266841	221528	484360	415262	12715400
P12273	P12273	PIP_HUMAN	PIP	Prolactin-inducible protein									42496.7
P12277	P12277	KCRB_HUMAN	CKB	Creatine kinase B-type	642964	322539	591263	755841	332387		646583	117890	349585	347157	1550580	1732050	954045
P12314;P12314-2	P12314;P12314-2	FCGR1_HUMAN	FCGR1A	High affinity immunoglobulin gamma Fc receptor I	65221.4	78236.5		93628.5				100920	127352	127807
P12318;P12318-2;P31995	P12318;P31995;P12318-2;P31995-2	FCG2A_HUMAN;FCG2C_HUMAN	FCGR2A;FCGR2C	Low affinity immunoglobulin gamma Fc region receptor II-a	316811	386718	291480	262984			283131		438421			169388	253710
P12429	P12429	ANXA3_HUMAN	ANXA3	Annexin A3	3479560	1651860	3827290	5491140	878151	632579	554066	1249710	1006730	1258740	5929520	886246	997507	591175	790960
P12532	P12532;P12532-2	KCRU_HUMAN	CKMT1A	Creatine kinase U-type, mitochondrial	612478	464080	766987	70248.6	1156990	460273	436448	690103	466750	1329240	151933		2795540	423591	1303390
P12544;P12544-2	P12544;P12544-2	GRAA_HUMAN	GZMA	Granzyme A	93873.8		125334	116015
P12645	P12645	BMP3_HUMAN	BMP3	Bone morphogenetic protein 3											285195		130311
P12694	P12694;P12694-2	ODBA_HUMAN	BCKDHA	2-oxoisovalerate dehydrogenase subunit alpha, mitochondrial	282217	282391	357334	346531	320846	213413	231076	321012	286756	306164	209303	305809	344086	322689	337381
P12724	P12724	ECP_HUMAN	RNASE3	Eosinophil cationic protein	697711	1108890	487948	777921	290094					269182	395866		365763
P12814-3	P12814;P12814-2;P12814-3;P12814-4	ACTN1_HUMAN	ACTN1	Isoform 3 of Alpha-actinin-1	1433040	1987130	1401360	1451960	1290430	2313190	2014170	2055440	1983040	1612140	1104330	1495670	1404610	1935440	1047550	1153060
P12821	P12821;P12821-3;P12821-2;P12821-4	ACE_HUMAN	ACE	Angiotensin-converting enzyme	591422	156078	557750	768375	162871	82594.9		143106	150884	888822	1078630		112559
P12830	P12830;P12830-2	CADH1_HUMAN	CDH1	Cadherin-1	264745	222746	261402	352421	261830			233412	177935	1754240	560573		336039	264160	725269
P12931;P12931-2;P12931-3	P08581;P12931;P42685;Q04912;Q9H3Y6;Q04912-2;Q04912-7;P08581-2;P12931-2;P12931-3;P42685-2	SRC_HUMAN	SRC	Proto-oncogene tyrosine-protein kinase Src	299396	276204	293025	372409	202988	315917		312711	375410	283987	336460	146705	371240	224520
P12955	P12955;P12955-2;P12955-3	PEPD_HUMAN	PEPD	Xaa-Pro dipeptidase	701993	469979	605383	577282	996093	359394	557481	587122	587995	549265	613913	852919	1124150	975702	945434	954552
P12956	P12956;P12956-2	XRCC6_HUMAN	XRCC6	X-ray repair cross-complementing protein 6	1833890	1417140	1741990	1676520	2069590	2529660	2468330	1394140	1299330	951922	814550	1446630	924547	1492280	2626450	1329350
P13010	P13010	XRCC5_HUMAN	XRCC5	X-ray repair cross-complementing protein 5	1212190	1048520	1144870	1132580	1346310	748657	1077130	941744	878187	693722	630170	1088390	754968	771743	1379530	882875
P13073	P13073	COX41_HUMAN	COX4I1	Cytochrome c oxidase subunit 4 isoform 1, mitochondrial	902732	648390	495051	781008	573261	301195	721861	383818	309253	495097	488956	748331	563471	865479	1337180	535087
P13164;Q01628;Q01629	P13164;Q01628;Q01629	IFM1_HUMAN;IFM2_HUMAN;IFM3_HUMAN	IFITM1;IFITM2;IFITM3	Interferon-induced transmembrane protein 1	125321	87326.9	98946	103494	197058			144362	101389				219018	262977
P13224;P13224-2	P13224;P13224-2	GP1BB_HUMAN	GP1BB	Platelet glycoprotein Ib beta chain	141106	902341	134282	183020					92267.4	260493
P13284	P13284	GILT_HUMAN	IFI30	Gamma-interferon-inducible lysosomal thiol reductase	336535	78553.7	237664	292192							65124.2		420703
P13473-2	P13473;P13473-2;P13473-3	LAMP2_HUMAN	LAMP2	Isoform LAMP-2B of Lysosome-associated membrane glycoprotein 2	560973	841679	633898	424318	1995380		1889490	2548800	1562540	1992000	1949540	567908	3060980	3970040	2513390	1312210
P13489	P13489	RINI_HUMAN	RNH1	Ribonuclease inhibitor	1444230	1562420	1433100	1309020	1409380	1794500	2322780	1956070	1837030	1666150	1420500	1368330	1434190	2685080	1092550	1138070
P13497	P13497;P13497-2;P13497-5;P13497-6	BMP1_HUMAN	BMP1	Bone morphogenetic protein 1		109051								190100
P13498	P13498	CY24A_HUMAN	CYBA	Cytochrome b-245 light chain	169954	299315	164778	192944	109696			138177	177938	438235	254355	418715	207027
P13584;P13584-2	P13584;P13584-2	CP4B1_HUMAN	CYP4B1	Cytochrome P450 4B1	92484.7		87182.4	153186
P13591;P13591-1;P13591-3;P13591-4	P13591;P13591-1;P13591-3;P13591-4	NCAM1_HUMAN	NCAM1	Neural cell adhesion molecule 1		154915							49766.5
P13598	P13598	ICAM2_HUMAN	ICAM2	Intercellular adhesion molecule 2	110251		98718.9	154509
P13611;P13611-2;P13611-5	P13611;P13611-2;P13611-3;P13611-4;P13611-5	CSPG2_HUMAN	VCAN	Versican core protein	372810	345101	314179	345416	311509			208896	182248	774521	401081	1380620	429567	159046
P13639	P13639	EF2_HUMAN	EEF2	Elongation factor 2	5081220	5985030	5436710	2913240	5784970	5728670	6163080	5892710	5812110	6395500	1915280	4108010	5855320	8061040	5695290	2994710
P13645	P13645	K1C10_HUMAN	KRT10	Keratin, type I cytoskeletal 10	9662830	7041340	10436400	7182330	53006500	19750900	28763400	78612300	27835600	54265300	102676000	126121000	19993600	98030100	103934000	171075000
P13646	P13646;P13646-2;P13646-3	K1C13_HUMAN	KRT13	Keratin, type I cytoskeletal 13	110453	137969	182461	114996	1189150		90152.7	127110	237076			324405	258355	131846	347697	504398
P13647	P13647	K2C5_HUMAN	KRT5	Keratin, type II cytoskeletal 5	2209150	1725770	2355090	3419160	26922000	2464170	4192020	6024100	3702900	5791350	13988900	12079200	3797310	15809800	56820900	19103000
P13667	P13667	PDIA4_HUMAN	PDIA4	Protein disulfide-isomerase A4	1205860	1658820	1151700	918197	869417	2149540	2208380	2022850	2236270	1613200	598798	1007780	995601	1296190	460094	708636
P13671	P13671	CO6_HUMAN	C6	Complement component C6	154367	317062	142202	164665	135233					310319		152839
P13674	P13674;P13674-2;P13674-3	P4HA1_HUMAN	P4HA1	Prolyl 4-hydroxylase subunit alpha-1	187688	296711	187251	156745	135766	200471		221465	253746	615045			199307	118215
P13674-2;P13674-3	P13674-2;P13674-3	P4HA1_HUMAN	P4HA1	Isoform 2 of Prolyl 4-hydroxylase subunit alpha-1	76265	173692		93074.1					131009	214979
P13686	P13686	PPA5_HUMAN	ACP5	Tartrate-resistant acid phosphatase type 5	261530	194350	199807	286108	173612			146249	139550	192681	310923		181468
P13693	P13693;P13693-2;Q56UQ5	TCTP_HUMAN	TPT1	Translationally-controlled tumor protein	452807	577581	470009	418375	541518	323423	386570	398390	366518	643256			786930	614876	783868	1782310
P13716	P13716;P13716-2	HEM2_HUMAN	ALAD	Delta-aminolevulinic acid dehydratase	597680	730944	525148	707031	567976			106094	153511	284519	485388	399678	345908	278925	186543
P13727;P13727-2	P13727;P13727-2	PRG2_HUMAN	PRG2	Bone marrow proteoglycan	294229		287210	331331	327919						1224750	1235390	496143			4313280
P13747	P13747	HLAE_HUMAN	HLA-E	HLA class I histocompatibility antigen, alpha chain E	280070		309576	428581		407414		426366	251594		617211	471382	303331	393247
P13762	P13762	DRB4_HUMAN	HLA-DRB4	HLA class II histocompatibility antigen, DR beta 4 chain	618566	472396	603857	618440	936126	130585	335008	290796	315836	387895	653178	847806	587587	1491460		1048870
P13796	P13796;P13796-2	PLSL_HUMAN	LCP1	Plastin-2	3864140	1365750	3279800	3434310	2181700		660791	694135	700466	1235800	2449130	5682400	1945350	1094910	844018	4203240
P13797	P13797;P13797-2;P13797-3	PLST_HUMAN	PLS3	Plastin-3	815760	486504	818544	997850	599155	265158	253824	354113	378421	267058	488644	456289	519666	492752	564126
P13798	P13798	ACPH_HUMAN	APEH	Acylamino-acid-releasing enzyme	749896	532440	718659	749120	1088440	327457		314822	285296	646928	805619	917689	858737	716455	607141	916426
P13804	P13804;P13804-2	ETFA_HUMAN	ETFA	Electron transfer flavoprotein subunit alpha, mitochondrial	508837	464809	542959	494302	553940	429112	549116	534669	388863	758515	633745	756426	863652	768937	912092	369965
P13807;P13807-2	P13807;P13807-2	GYS1_HUMAN	GYS1	Glycogen [starch] synthase, muscle	343469	494459	321776	325281	316780			282182	249107	681107			287184	201177
P13861	P13861;P13861-2	KAP2_HUMAN	PRKAR2A	cAMP-dependent protein kinase type II-alpha regulatory subunit	963510	531912	928265	1098410	820483	499704	801755	665082	758325	758344	1661010	1142730	1337720	1000570	581606	755882
P13984	P13984	T2FB_HUMAN	GTF2F2	General transcription factor IIF subunit 2	118409	125601	116511	120302	169010		134455	119661	141399				151820		232757
P13987;P13987-2	P13987;P13987-2	CD59_HUMAN	CD59	CD59 glycoprotein	262889	342488	285589	282284	299732		175499	190144	180241	261425	338068	304785	261432	431739
P13995;P13995-2	P13995;P13995-2	MTDC_HUMAN	MTHFD2	Bifunctional methylenetetrahydrofolate dehydrogenase/cyclohydrolase, mitochondrial	485664	247657	120595	162938	205447	373665	177581	136715	179887	671587	1696350	738389	236501	204410
P14091;P14091-3	P14091;P14091-3;P14091-2	CATE_HUMAN	CTSE	Cathepsin E	154925		129516	110754								394750	238243
P14136	P14136;P14136-3;P14136-2	GFAP_HUMAN	GFAP	Glial fibrillary acidic protein	32695900	15351900	30091700	48679000		6210790	7299020	3861400	14807400	15671600	3348180
P14174	P14174	MIF_HUMAN	MIF	Macrophage migration inhibitory factor	172685	280055	177137	208488	565381		1443080	2112440	1562100	1473860	868345	734176	939831	2964620	2216450	1875030
P14209;P14209-3	P14209;P14209-3	CD99_HUMAN	CD99	CD99 antigen	295422	221632	369598	356055	240458	169142	105642	171089	169793		320990	288744	195781	231861	232578
P14222	P14222	PERF_HUMAN	PRF1	Perforin-1	295550		258870	442030							473911	311293
P14314;P14314-2	P14314;P14314-2	GLU2B_HUMAN	PRKCSH	Glucosidase 2 subunit beta	767714	943867	733018	706385	942539	1515580	1445930	1400690	1526770	1208820	728793	717150	962688	1351220	962738	931910
P14317	P14317;P14317-2	HCLS1_HUMAN	HCLS1	Hematopoietic lineage cell-specific protein	962284	580224	797836	936664	830161			646696	700074			1703100
P14324;P14324-2	P14324;P14324-2	FPPS_HUMAN	FDPS	Farnesyl pyrophosphate synthase	361922	193311	343980	434398	1031940	48209		197990	160609	325853	563767	365757	424832	420518	276862	361426
P14373;P14373-2	P14373;P14373-2	TRI27_HUMAN	TRIM27	Zinc finger protein RFP	31846.6	33944.9		27407.8					43560.5
P14384	P14384	CBPM_HUMAN	CPM	Carboxypeptidase M	130010	69276.7	125215	199617	137087			64036.1	26327.8		197342
P14406	P14406	CX7A2_HUMAN	COX7A2	Cytochrome c oxidase subunit 7A2, mitochondrial	624359	387443	683409	529295	721875		266504	694688	395478	444868	1066190	921677	860121	984081	1079780	936904
P14415	P14415	AT1B2_HUMAN	ATP1B2	Sodium/potassium-transporting ATPase subunit beta-2		60361.2
P14543;P14543-2	P14543;P14543-2	NID1_HUMAN	NID1	Nidogen-1	1043490	473992	952071	1321790	295230	441083	481618	637033	453553	965896	2493190	1516100	923420	401402	199941
P14550	P14550	AK1A1_HUMAN	AKR1A1	Aldo-keto reductase family 1 member A1	720117	374614	762241	756817	791396	275237	381030	300385	312899	534745	772753	827299	491377	525377	509563	812778
P14618-2	P14618;P14618-2;P14618-3	KPYM_HUMAN	PKM	Isoform M1 of Pyruvate kinase PKM	16760300	23243900	19639100	13875600	27863800	21082800	17224500	21667600	20848900	31945300	11956100	17592300	29997900	38620200	15770500	15936700
P14618-3	P14618;P14618-3	KPYM_HUMAN	PKM	Isoform 3 of Pyruvate kinase PKM	2274020	3004130	2332490	1674210	2240340	1628600	3016170	1588230	1149400	2641800			6070120	344549
P14621	P14621	ACYP2_HUMAN	ACYP2	Acylphosphatase-2	102543	70224.5	87924.1	136651	76533				82682.8		212568	193134	252295
P14625	P14625	ENPL_HUMAN	HSP90B1	Endoplasmin	3889390	5395980	4077910	3091170	2752550	4521840	4493010	4712640	5390700	4773280	1976090	3026790	2466090	2883140	2488480	2476680
P14649	P14649	MYL6B_HUMAN	MYL6B	Myosin light chain 6B	57771.6		57089.2						71755.8
P14678;P14678-2;P14678-3	P14678;P14678-2;P14678-3	RSMB_HUMAN	SNRPB	Small nuclear ribonucleoprotein-associated proteins B and B'	714755	540583	619146	744515	710852		168301	639070	499720	591259	926468	669033	678122	637137	635080	998397
P14735	P14735	IDE_HUMAN	IDE	Insulin-degrading enzyme	137771	170186	140240	160807	316051			117416	115355	154770	113192	94232.1	172804	85958.8	46466.4
P14770	P14770	GPIX_HUMAN	GP9	Platelet glycoprotein IX	66433.5	227560		113027							160537
P14780	P14780	MMP9_HUMAN	MMP9	Matrix metalloproteinase-9	174433	430029	138431	232107	110687			124730	72028.8	177491	801825	327213	226515			563742
P14854	P14854	CX6B1_HUMAN	COX6B1	Cytochrome c oxidase subunit 6B1	369337	273723	423996	320795	468094	475150	346405	473404	309988		728471	973343	1078550	913548	1050100	1069430
P14866	P14866	HNRPL_HUMAN	HNRNPL	Heterogeneous nuclear ribonucleoprotein L	1213740	972812	1030320	1079920	1256910	681402	1042680	730030	868510	1015250	850691	1242750	984212	1037880	1524220	919421
P14868	P14868	SYDC_HUMAN	DARS1	Aspartate--tRNA ligase, cytoplasmic	798182	1245420	805288	684798	801990	820206	879889	1029460	963286	1316280	662921	687011	944020	787917	685763	727156
P14923	P14923	PLAK_HUMAN	JUP	Junction plakoglobin	522209	329732	573243	947763	2279820	332507	716758	562340	452594	684035	1786530	1674840	597312	1174010	2618220	3098190
P14927	P14927	QCR7_HUMAN	UQCRB	Cytochrome b-c1 complex subunit 7	194848	209480	208104	200491	240380	219843	179376	179053	155409		241507	268456	299513	188606	363885
P15088	P15088	CBPA3_HUMAN	CPA3	Mast cell carboxypeptidase A	142458		142135	97115.7	2705980						311924	962015	198000	199225	300800	1610410
P15090	P15090	FABP4_HUMAN	FABP4	Fatty acid-binding protein, adipocyte	2229750	302462	2096600	2839290	4543580	167378		88898.5		595932	2899660	2591620	395922	168423
P15104	P15104	GLNA_HUMAN	GLUL	Glutamine synthetase	141553	259120	134291	112104	181771	99147.5		300284	302040	450816	193520		269756	210388
P15121	P15121	ALDR_HUMAN	AKR1B1	Aldo-keto reductase family 1 member B1	1044430	935131	968133	833373	909753	558278	595914	725517	673999	1083030	595663	1056060	1002080	1119010	557637	894605
P15144	P15144	AMPN_HUMAN	ANPEP	Aminopeptidase N	200965	234539	166921	202095	284491			199533	180204	527430	467777	156655	314217	268251		879878
P15151;P15151-2;P15151-3	P15151;P15151-2;P15151-3;P15151-4	PVR_HUMAN	PVR	Poliovirus receptor	116836	116145	126701	129890				146091	66019.2	151400			162781
P15153	P15153;P60763;P63000;P63000-2	RAC2_HUMAN	RAC2	Ras-related C3 botulinum toxin substrate 2	3916740	4823540	3657770	4183320	2828800	3307150		2486980	2128060	6317230	3333760	11377600	3000030	2728080	3619550	5673480
P15169	P15169	CBPN_HUMAN	CPN1	Carboxypeptidase N catalytic chain	168202	81955.6	73320.2	156209	170465						76409.3	172472	109607
P15170-2;P15170-3	P15170;P15170-2;P15170-3	ERF3A_HUMAN	GSPT1	Isoform 2 of Eukaryotic peptide chain release factor GTP-binding subunit ERF3A	287356	377662	310199	254684	334028	251562	239101	382148	334802	274267	485643	152984	276083	351988	214146
P15260	P15260	INGR1_HUMAN	IFNGR1	Interferon gamma receptor 1	91219.6		89220.8	120145				76655.3	45553
P15289;P15289-2	P15289;P15289-2	ARSA_HUMAN	ARSA	Arylsulfatase A	130348	66038	116956	118328	217396			94132.6		375874	248440	239421	320130	116636
P15291;P15291-2	P15291;P15291-2	B4GT1_HUMAN	B4GALT1	Beta-1,4-galactosyltransferase 1	122280	159814	99361.6	118858					81795.3				112687
P15309;P15309-2	P15309;P15309-2;P15309-3	PPAP_HUMAN	ACP3	Prostatic acid phosphatase		138207	45629.8	99589.5	96804.8			132820	131335	194870
P15311	P15311	EZRI_HUMAN	EZR	Ezrin	2710820	1589500	2794960	3097210	1723550	1886860	2225060	1803040	2236680	1391880	2287050	3203690	1567900	1651640	2393750	1430090
P15374	P15374	UCHL3_HUMAN	UCHL3	Ubiquitin carboxyl-terminal hydrolase isozyme L3	163273	118564	157866	152252	183933			155577	121407	158023		233521	367884	174815
P15428	P15428;P15428-2;P15428-4	PGDH_HUMAN	HPGD	15-hydroxyprostaglandin dehydrogenase [NAD(+)]	506051		460700	836370	145384						460316	156040
P15498;P15498-2	P15498;Q9UKW4;P15498-2;Q9UKW4-2;Q9UKW4-4	VAV_HUMAN	VAV1	Proto-oncogene vav	116572	118230	112321	122543	90362.7			98255	118108	209849		273174	145619			348239
P15502;P15502-1;P15502-10;P15502-12;P15502-13;P15502-2;P15502-4;P15502-5;P15502-6;P15502-7;P15502-8;P15502-9	P15502;P15502-1;P15502-10;P15502-12;P15502-13;P15502-2;P15502-4;P15502-5;P15502-6;P15502-7;P15502-8;P15502-9	ELN_HUMAN	ELN	Elastin			13401.1	24757.2
P15529-2;P15529-3;P15529-4;P15529-5;P15529-6;P15529-7	P15529-3;P15529-16;P15529-2;P15529-4;P15529-5;P15529-6;P15529-7	MCP_HUMAN	CD46	Isoform B of Membrane cofactor protein		38846.5		14958.3
P15529;P15529-10;P15529-11;P15529-12;P15529-13;P15529-14;P15529-15	P15529;P15529-3;P15529-10;P15529-11;P15529-12;P15529-13;P15529-14;P15529-15;P15529-2;P15529-4;P15529-5;P15529-6;P15529-7;P15529-8;P15529-9	MCP_HUMAN	CD46	Membrane cofactor protein	69893.2			103974
P15531;P15531-2	P15531;P15531-2	NDKA_HUMAN	NME1	Nucleoside diphosphate kinase A	173723	247751	166067	157131	764804			127298	131355				219639	226664
P15559;P15559-2;P15559-3	P15559;P15559-2;P15559-3	NQO1_HUMAN	NQO1	NAD(P)H dehydrogenase [quinone] 1	91752.2	267122	90355.3	98350.4	50939.6			88330.4	101971	162975
P15586;P15586-2	P15586;P15586-2	GNS_HUMAN	GNS	N-acetylglucosamine-6-sulfatase	313391	238596	272811	330158	392908	290379		502661	601483	453851	751567	435214	634378	371000	528905	1013130
P15735;P15735-2	P15735;P15735-2	PHKG2_HUMAN	PHKG2	Phosphorylase b kinase gamma catalytic chain, liver/testis isoform	146272	127871	105863	159980		281181		251840	310341	180538	264310		347666	360466
P15848;P15848-2	P15848;P15848-2	ARSB_HUMAN	ARSB	Arylsulfatase B	65672.4	56708.8	62896.9	48071.1	87216				51979.3
P15880	P15880	RS2_HUMAN	RPS2	Small ribosomal subunit protein uS5	1829040	1946080	1800000	1453340	3973230	2181550	3301480	2667550	1731560	2682890	2042930	3901390	3866380	3112680	3604330	3370440
P15924	P15924	DESP_HUMAN	DSP	Desmoplakin	447533	410951	538219	850111	1953010	543077	890569	743043	584772	710312	1861180	1882720	670999	1447860	2993820	3972230
P15927;P15927-2;P15927-3	P15927;P15927-2;P15927-3	RFA2_HUMAN	RPA2	Replication protein A 32 kDa subunit	165150	163020	153414	188469	126662		75688.5	118114	97473.6	166390	200448	260856	195912	110774	146577
P15941;P15941-2;P15941-3;P15941-4	P15941;P15941-10;P15941-11;P15941-12;P15941-15;P15941-16;P15941-17;P15941-2;P15941-3;P15941-4;P15941-6;P15941-7;P15941-8;P15941-9	MUC1_HUMAN	MUC1	Mucin-1	282738		315056	343696	328333						575866		233378
P16050;P16050-2	P16050;P16050-2	LOX15_HUMAN	ALOX15	Polyunsaturated fatty acid lipoxygenase ALOX15	269079		213545	333058	190668						887123	145533
P16070;P16070-10;P16070-11;P16070-12;P16070-13;P16070-14;P16070-16;P16070-17;P16070-18;P16070-3;P16070-4;P16070-5;P16070-6;P16070-7;P16070-8	P16070;P16070-10;P16070-11;P16070-12;P16070-13;P16070-14;P16070-15;P16070-16;P16070-17;P16070-18;P16070-3;P16070-4;P16070-5;P16070-6;P16070-7;P16070-8;P16070-9	CD44_HUMAN	CD44	CD44 antigen	156816	252433	201596	212127	165263	204441	173680	283505	182156	556431		77495	373420	489192	464411
P16083	P16083	NQO2_HUMAN	NQO2	Ribosyldihydronicotinamide dehydrogenase [quinone]	161706	165991	168435	154851	223918			176759	103127	195154	193107	211051	318561
P16104	P04908;P0C0S8;P16104;P20671;Q7L7L0;Q8IUE6;Q93077;Q96KK5;Q99878;Q9BTM1;Q9BTM1-2	H2AX_HUMAN	H2AX	Histone H2AX	101178000	83212300	129640000	139998000	121891000	250215000	233890000	65519000	70749600	81046000	129121000	233893000	67549400	66020700	135710000	194857000
P16112;P16112-2;P16112-3	P16112;P16112-2;P16112-3	PGCA_HUMAN	ACAN	Aggrecan core protein									105059	217130		342696
P16144-3	P16144;P16144-2;P16144-3;P16144-4	ITB4_HUMAN	ITGB4	Isoform Beta-4B of Integrin beta-4	160027	66288.5	163466	185586	242419				87920	231132			145959	204071	728833
P16150	P16150	LEUK_HUMAN	SPN	Leukosialin	233958	139944	226907	298791	144830			62266			867846	547138	296554		142341	971728
P16152	P16152	CBR1_HUMAN	CBR1	Carbonyl reductase [NADPH] 1	2657580	3020740	2682140	2188300	3562200	1048480	1882450	2992140	3012300	2735780	2200610	1401660	3892440	3485420	3478070	1560080
P16157-8	P16157;P16157-10;P16157-11;P16157-12;P16157-13;P16157-14;P16157-15;P16157-16;P16157-2;P16157-21;P16157-3;P16157-4;P16157-5;P16157-6;P16157-7;P16157-8;P16157-9	ANK1_HUMAN	ANK1	Isoform Er7 of Ankyrin-1	505584	1097620	437456	623798	548650	281884			187138	688391	773958	270199	165218
P16219	P16219	ACADS_HUMAN	ACADS	Short-chain specific acyl-CoA dehydrogenase, mitochondrial	241161	92653.8	214956	289060	195046			92775.7	87451.5		284050	165408	126653
P16220;P16220-1	P16220;P18846;Q03060-21;Q03060-23;Q03060-24;Q03060-26;Q03060-31;Q03060-32;Q03060-6;Q03060-8;Q03060-9;P16220-1;P16220-3;P18846-2	CREB1_HUMAN	CREB1	Cyclic AMP-responsive element-binding protein 1	121107		124040	145702	92245.6			148495	112296		190373	185809	147328
P16278;P16278-3	P16278;P16278-2;P16278-3	BGAL_HUMAN	GLB1	Beta-galactosidase	199924	163887	181879	181577	249152			163241	83182	129091			354651	201717
P16284;P16284-2;P16284-3	P16284;P16284-2;P16284-3;P16284-4	PECA1_HUMAN	PECAM1	Platelet endothelial cell adhesion molecule	418143	174046	411389	643776	111205	71037.1			144887		745077	307908	99099.7		1201630
P16333	P16333	NCK1_HUMAN	NCK1	SH2/SH3 adapter protein NCK1	156302	101344	139353	173270	135137				96964.1			210338	132747	137372
P16401	P16401	H15_HUMAN	H1-5	Histone H1.5	3298490	910492	3309650	2867780	4287200				513047	721402	612009	1798300	242505	904993	2161340	2732490
P16402	P16402	H13_HUMAN	H1-3	Histone H1.3	358131		333759	365113	372471					3598830		576571
P16403	P16403	H12_HUMAN	H1-2	Histone H1.2	5428250	1172720	5244440	5444460	4980450	2423590		290643	446214		885317	5839500	384863	1687190	4304960	5811810
P16435	P16435	NCPR_HUMAN	POR	NADPH--cytochrome P450 reductase	669926	742700	654259	744773	505027	794119	834447	703353	650889	623294	763686	427089	505978	578281	300485
P16452;P16452-2;P16452-3	P16452;P16452-2;P16452-3	EPB42_HUMAN	EPB42	Protein 4.2	442052	1134680	383225	537665	444854	346587		123577	143352	657679	841882	245173	113015
P16615;P16615-2;P16615-3;P16615-5	P16615;P16615-2;P16615-3;P16615-4;P16615-5	AT2A2_HUMAN	ATP2A2	Sarcoplasmic/endoplasmic reticulum calcium ATPase 2	701673	1084910	759603	693772	633747	1054980	763423	1057680	1096430	1061940	601694	579589	637467	932858	753940	475069
P16671;P16671-3	P16671;P16671-2;P16671-3;P16671-4	CD36_HUMAN	CD36	Platelet glycoprotein 4	801555	320890	859987	1038920	456625				13266.9	132523	1037120
P16885	P16885	PLCG2_HUMAN	PLCG2	1-phosphatidylinositol 4,5-bisphosphate phosphodiesterase gamma-2	149296	128847	162447	171636	242872			89248.7	144967	198852	217368	499819	140594
P16930	P16930;P16930-2	FAAA_HUMAN	FAH	Fumarylacetoacetase	618682	569229	581303	540193	844746	738343	184896	746732	441769	678650	595407	454928	1117060	1005060	271369
P16949	P16949;P16949-2	STMN1_HUMAN	STMN1	Stathmin	452805	577437	532684	412540	691766	617790	589809	435819	555645	355453	516168	392988	696371	514196	434275
P16989-2	P16989;P16989-2;P16989-3	YBOX3_HUMAN	YBX3	Isoform 2 of Y-box-binding protein 3	238948	175484	202972	220885	350105			266213	216604		318352	296426	326695	450698	752317
P16989;P16989-3	P16989;P16989-3	YBOX3_HUMAN	YBX3	Y-box-binding protein 3	249936	260193	218636	191952	346497	196994		367167	210320				172763	384245	275848
P17026	P17026	ZNF22_HUMAN	ZNF22	Zinc finger protein 22	163680	75895.2	160952	221613	114500				86506.7
P17050	P17050	NAGAB_HUMAN	NAGA	Alpha-N-acetylgalactosaminidase	269891	152925	212329	225366	321219			301408	200938	397648	454810	303831	794672	398737
P17066	P17066;P48741	HSP76_HUMAN	HSPA6	Heat shock 70 kDa protein 6	3232730	3555680	3474770	2793830	2929060	5615070	3021190	4817510	3040360	3193790	1478040	2487730	3907310	4315290	3382360	1627080
P17096-2	P17096;P17096-2	HMGA1_HUMAN	HMGA1	Isoform HMG-Y of High mobility group protein HMG-I/HMG-Y	1587020	3596510	1306230	617944	2223980	730486	839965	583934	678027	576552		305955	215852	848226	715426	499469
P17096;P17096-3	P17096;P17096-3	HMGA1_HUMAN	HMGA1	High mobility group protein HMG-I/HMG-Y	745089	1629380	515346	272151	776154			146878	357479					389321
P17152	P17152	TMM11_HUMAN	TMEM11	Transmembrane protein 11, mitochondrial	168710	202138	179537	164561	224264	836261	431837	220261	269113	176675	239776	315022	499870	250877	342339
P17174	P17174	AATC_HUMAN	GOT1	Aspartate aminotransferase, cytoplasmic	549205	358022	525709	583389	870971	289454		403874	311659	527756	781832	721130	795335	405240	488589	638940
P17213	P17213	BPI_HUMAN	BPI	Bactericidal permeability-increasing protein	203120	398523	161186	284696						329914
P17252	P17252	KPCA_HUMAN	PRKCA	Protein kinase C alpha type	231835	439681	242888	238120		734918	555308		395107	469268			110324	229993	195398
P17301	P17301	ITA2_HUMAN	ITGA2	Integrin alpha-2	176977	182942	165329	238762	176470				146202	109533	255634		207327
P17405;P17405-4	P17405;P17405-4	ASM_HUMAN	SMPD1	Sphingomyelin phosphodiesterase	81912.4	82044.8	67025.8		128814			103962	115232	258140			106426
P17480;P17480-2	P17480;P17480-2	UBF1_HUMAN	UBTF	Nucleolar transcription factor 1	299583	202647	318316	374461	195581	292449	325477	143312	248217	182813		272244		272406
P17568	P17568	NDUB7_HUMAN	NDUFB7	NADH dehydrogenase [ubiquinone] 1 beta subcomplex subunit 7	120561	118883	127135	124555	172841		120855		153913	67984.6		213867	259744	120950	236307
P17600-2	P17600;P17600-2	SYN1_HUMAN	SYN1	Isoform IB of Synapsin-1	622656	397755	704725	626887	868713	2048080		3653010	1078520	1581860	1527820	3221520	1335180	4348920	9106910
P17612;P17612-2	P17612;P22694;P22694-10;P22694-2;P22694-3;P22694-4;P22694-5;P22694-6;P22694-7;P22694-9;P17612-2	KAPCA_HUMAN	PRKACA	cAMP-dependent protein kinase catalytic subunit alpha	687681	618082	647393	695731	567452	570046	344467	593486	606957	567438	671722	760072	565170	594213	636983
P17643	P17643	TYRP1_HUMAN	TYRP1	5,6-dihydroxyindole-2-carboxylic acid oxidase					228352										633627
P17655	P17655	CAN2_HUMAN	CAPN2	Calpain-2 catalytic subunit	1745120	1126420	1771330	1906420	1382100	737422	989176	1118680	1215440	938061	1836310	1039700	1392280	1731690	874674	889158
P17661	P17661	DESM_HUMAN	DES	Desmin	1171430	184952	1135970	1559080	558433		231101	239012	248425	2530330	2169760	2191630	319096	427420
P17676;P17676-2	P17676;P17676-2;P17676-3	CEBPB_HUMAN	CEBPB	CCAAT/enhancer-binding protein beta	127284	115749	93866	141846	117373
P17677;P17677-2	P17677;P17677-2	NEUM_HUMAN	GAP43	Neuromodulin		35234.9							59010.2
P17693;P17693-5	P17693;P17693-4;P17693-5	HLAG_HUMAN	HLA-G	HLA class I histocompatibility antigen, alpha chain G									161518		302059			261146	129938
P17706;P17706-2;P17706-4	P17706;P17706-2;P17706-4	PTN2_HUMAN	PTPN2	Tyrosine-protein phosphatase non-receptor type 2	165637	180354	157285	183957				95832.9	123967				95817	85046.8
P17812	P17812;P17812-2	PYRG1_HUMAN	CTPS1	CTP synthase 1	200979	274839	206104	202288	266378			217079	178992	279087			251059	214150
P17813;P17813-2	P17813;P17813-2	EGLN_HUMAN	ENG	Endoglin	126628	72913.1	125427	178958					85700.8
P17844	P17844;P17844-2	DDX5_HUMAN	DDX5	Probable ATP-dependent RNA helicase DDX5	943943	1232390	958839	668983	1439020	1640880	1997540	1554240	1400630	1192700	586597	779651	1087330	1650310	1358980	731904
P17858	P08237;P17858;P08237-3;P17858-2	PFKAL_HUMAN	PFKL	ATP-dependent 6-phosphofructokinase, liver type	1129110	1820140	1209240	1128430	1510590	2183310	1930520	1749780	1598450	3053980	1380820	1518200	1437730	1273020	1247320	1777950
P17900	P17900	SAP3_HUMAN	GM2A	Ganglioside GM2 activator	116498	103460	112218	109896	298424		241804		81491.8	144296	467405	407690	266133	310829	305852	1061290
P17931	P17931	LEG3_HUMAN	LGALS3	Galectin-3	7336030	7307280	6993450	5296460	9766080	3031050	3088320	6909440	6487350	3855090	5039050	2729270	7796020	9478040	7239940	4995440
P17936;P17936-2	P17936;P17936-2	IBP3_HUMAN	IGFBP3	Insulin-like growth factor-binding protein 3		466989								1366340
P17980	P17980	PRS6A_HUMAN	PSMC3	26S proteasome regulatory subunit 6A	613089	708547	569372	611873	528047	996640	607374	787627	566653	565211	544750	940402	592666	758025	596332
P17987	P17987	TCPA_HUMAN	TCP1	T-complex protein 1 subunit alpha	1197940	1500050	1033530	1039090	1194860	1341800	1349490	1265540	1341370	1428190	959336	1282930	1439190	1054510	1431550	1041690
P18031	P18031	PTN1_HUMAN	PTPN1	Tyrosine-protein phosphatase non-receptor type 1	448652	770607	421085	449346	254638	285793	348687	560326	702756	618137	293290	314122	308394	453125	165824
P18054	P18054	LOX12_HUMAN	ALOX12	Polyunsaturated fatty acid lipoxygenase ALOX12		70165.5
P18074	P18074	ERCC2_HUMAN	ERCC2	General transcription and DNA repair factor IIH helicase subunit XPD	58364.8	87399.8	48958.3	36933.2	221746			145956	81920.4					84962.6
P18077	P18077	RL35A_HUMAN	RPL35A	Large ribosomal subunit protein eL33	1663610	1927460	1741790	1380940	3429070	1336770	1815470	2850660	1848110	1975080	3362180	3402230	4329950	3236870	4238940	4742000
P18084	P18084	ITB5_HUMAN	ITGB5	Integrin beta-5	80499.3	86007.2	61796.3	98675.3				97474.3	102067	690269		343558	75301.7
P18085	P18085	ARF4_HUMAN	ARF4	ADP-ribosylation factor 4	2455210	3376550	2795790	1968570	2712240	3064490	2502530	3602000	2683360	2650040	2383960	2577800	5374380	3268950	1469900	2041840
P18124	P18124	RL7_HUMAN	RPL7	Large ribosomal subunit protein uL30	2696860	2644520	2663920	2018390	4036960	1425810	1767740	1526980	1386050	1898180	1479650	3080140	2010640	2296770	3225050	3996090
P18206;P18206-2	P18206;P18206-2	VINC_HUMAN	VCL	Vinculin	1935240	1545100	2300450	2847210	1149090	1333470	1353320	1034140	1290230	1272600	2122870	2295240	1057380	897800	1274900	1318170
P18405	P18405	S5A1_HUMAN	SRD5A1	3-oxo-5-alpha-steroid 4-dehydrogenase 1					78271.3
P18428	P18428	LBP_HUMAN	LBP	Lipopolysaccharide-binding protein	95874.1	142364	93593.5	112296	160000				46099.9	337673
P18433;P18433-6	P18433;P18433-6	PTPRA_HUMAN	PTPRA	Receptor-type tyrosine-protein phosphatase alpha	131609	121322	149779	202440		234376		173062	184928	153512			98535.6	89231.8
P18564;P18564-2	P18564;P18564-2	ITB6_HUMAN	ITGB6	Integrin beta-6	101752		76902.8	127070
P18577;P18577-10;P18577-11;P18577-4;P18577-9;Q02161	P18577;Q02161;P18577-10;P18577-11;P18577-4;P18577-9	RHCE_HUMAN;RHD_HUMAN	RHCE;RHD	Blood group Rh(CE) polypeptide	84312.3	258116	82376.6	112202	77886.7
P18583;P18583-5;P18583-7;P18583-9	P18583;P18583-10;P18583-2;P18583-3;P18583-4;P18583-5;P18583-6;P18583-7;P18583-8;P18583-9	SON_HUMAN	SON	Protein SON	510235	533576	477612	498008	692913	708063	864206	717618	773444	1157690	988742	973107	715674	1142070	739243	1191330
P18615;P18615-3	P18615;P18615-3	NELFE_HUMAN	NELFE	Negative elongation factor E	91677.4	35303.5	74319.3	78135.3	86337.5			101937	115854		86198.1		66970.2	83620.3
P18621;P18621-3	P18621;P18621-3	RL17_HUMAN	RPL17	Large ribosomal subunit protein uL22	752361	705643	727081	611696	1011170	305266	432257	369260	273129	538147	407469	667497	511891	575652	668169	1204940
P18669	P15259;P18669	PGAM1_HUMAN	PGAM1	Phosphoglycerate mutase 1	1259620	786049	1211410	1172880	1261680		512388	460039	456535	834212	1072870	877401	797208	713792	874906	1038160
P18754;P18754-2	P18754;P18754-2	RCC1_HUMAN	RCC1	Regulator of chromosome condensation	630589	520430	655615	613604	731162	780262	823530	567151	555439	790405	658047	667899	851378	847883	509080	1586680
P18827	P18827	SDC1_HUMAN	SDC1	Syndecan-1	95075.3		91682.8	116659	240284						467645				413131
P18859;P18859-2	P18859;P18859-2	ATP5J_HUMAN	ATP5PF	ATP synthase-coupling factor 6, mitochondrial	167134	133645	176175	209382	200182			113724	149915				182426	191416
P18887	P18887	XRCC1_HUMAN	XRCC1	DNA repair protein XRCC1	134513	107181	128971	143155	172683	215627	173802	136010	165085		189434	155565	115062	183370	277833
P19012	P13646;P19012;Q99456;P13646-2;P13646-3;P19012-2	K1C15_HUMAN	KRT15	Keratin, type I cytoskeletal 15	557799	309594	875521	863109	7202900			665435	515135	326498	2028950	1243470	924597	540103	22158000	1619830
P19013	P19013	K2C4_HUMAN	KRT4	Keratin, type II cytoskeletal 4	247105	96963.6	283181	460620	768171			149383	210280		431040	183338		191794
P19022;P19022-2	P19022;P19022-2	CADH2_HUMAN	CDH2	Cadherin-2									124423	141591			254767	400360
P19174;P19174-2	P19174;P19174-2	PLCG1_HUMAN	PLCG1	1-phosphatidylinositol 4,5-bisphosphate phosphodiesterase gamma-1	126775	136977	124552	163117		389956		154762	191537	209892			123688	100226
P19256;P19256-2;P19256-3	P19256;P19256-2;P19256-3	LFA3_HUMAN	CD58	Lymphocyte function-associated antigen 3			98812.4	104896	67222.4			136603			188929
P19338	P19338	NUCL_HUMAN	NCL	Nucleolin	5365560	4271010	5966780	3915130	5199420	3958060	3406670	2676380	3358970	1466910	1538500	2835630	2248440	5754880	6068570	3261350
P19367	P19367;P19367-2;P19367-3;P19367-4	HXK1_HUMAN	HK1	Hexokinase-1	1370980	1688600	1306360	1177950	1127070	1429210	1337970	1313630	1274350	1602090	1155760	1531730	1390870	1011050	1880460	1287390
P19387	P19387	RPB3_HUMAN	POLR2C	DNA-directed RNA polymerase II subunit RPB3	499728	509694	428319	424176		281502	269005	227470	301659	215277	323246		401050	266998		296916
P19388	P19388	RPAB1_HUMAN	POLR2E	DNA-directed RNA polymerases I, II, and III subunit RPABC1	340267	326293	364897	340407	323780	567741	523417	436997	365640	430299	471186	526498	709525	438292	568774	472183
P19404	P19404	NDUV2_HUMAN	NDUFV2	NADH dehydrogenase [ubiquinone] flavoprotein 2, mitochondrial	440799	298246	355562	415333	444401		185345	226279	265191		186732		568477	376792
P19474	P19474	RO52_HUMAN	TRIM21	E3 ubiquitin-protein ligase TRIM21	152384	122850	150753	197779				89817.2	145071	129290				177540
P19525	P19525;P19525-2	E2AK2_HUMAN	EIF2AK2	Interferon-induced, double-stranded RNA-activated protein kinase	198922	230817	200078	197100	260131		196414	163988	198801				261527	209862
P19623	P19623	SPEE_HUMAN	SRM	Spermidine synthase	399070	972001	471585	219018	600655	7210390	1031870	1811920	976580	1489630	201865	1181720	1322670	1077680	570088
P19652	P19652	A1AG2_HUMAN	ORM2	Alpha-1-acid glycoprotein 2	367305	82303	290929	403771	459625							816212	80472.6
P19784	P19784	CSK22_HUMAN	CSNK2A2	Casein kinase II subunit alpha'	262368	272223	273035	311250	472401			310347	279613				421459	290447	284068
P19823	P19823	ITIH2_HUMAN	ITIH2	Inter-alpha-trypsin inhibitor heavy chain H2	1327520	3168920	1125400	1190150	971906	835182	823025	786706	772689	3961320	1094290	1288370	725859	314542	292154	842029
P19827	P19827;P19827-2	ITIH1_HUMAN	ITIH1	Inter-alpha-trypsin inhibitor heavy chain H1	712248	900429	571175	714522	736279	204191	196083	171317	245407	993819	586233	821649	342735	178363
P19838;P19838-2	P19838;P19838-2	NFKB1_HUMAN	NFKB1	Nuclear factor NF-kappa-B p105 subunit	245213	193058	251505	271295	208761			138915	139585			262572	190128	193261
P19878	P19878;P19878-2;P19878-3;P19878-4	NCF2_HUMAN	NCF2	Neutrophil cytosol factor 2	222783	306365	207161	264643	139062				87160.9	364966			57466.9
P19971	P19971;P19971-2	TYPH_HUMAN	TYMP	Thymidine phosphorylase	811832	365740	652814	598264	1459810	195853	270411	482742	677193	1312590	891268	1483240	1256110	865040	1505790	2215340
P20020;P20020-1;P20020-4;P20020-6	P20020;P20020-1;P20020-2;P20020-4;P20020-5;P20020-6	AT2B1_HUMAN	ATP2B1	Plasma membrane calcium-transporting ATPase 1	76475	79601.5	86679.5	97139.5				85931.7	103393		67260.8	106520	90829	38728.4
P20023;P20023-2;P20023-3;P20023-4	P20023;P20023-2;P20023-3;P20023-4	CR2_HUMAN	CR2	Complement receptor type 2	90497							212060				719963
P20036	P20036	DPA1_HUMAN	HLA-DPA1	HLA class II histocompatibility antigen, DP alpha 1 chain	161682	97856.2	166852	169677	351055						222753	232372	255316	303552
P20042	P20042	IF2B_HUMAN	EIF2S2	Eukaryotic translation initiation factor 2 subunit 2	440572	521742	442447	354837	728772	435901	430123	607157	577933	674475	306086	287710	379338	582453	420932
P20073;P20073-2	P20073;P20073-2	ANXA7_HUMAN	ANXA7	Annexin A7	944672	824553	877703	996671	776358	707359	732010	673687	721080	775795	1374490	1630510	767119	513112	863563	1246190
P20142	P20142;P20142-2	PEPC_HUMAN	PGC	Gastricsin	96133.1			121332
P20160	P20160	CAP7_HUMAN	AZU1	Azurocidin	574912	1079400	456173	649156	465201	455569		275931	101670	1196590	3032300	1829170	875196	265444		2790970
P20231;Q15661	P20231;Q15661;Q15661-2	TRYB1_HUMAN;TRYB2_HUMAN	TPSAB1;TPSB2	Tryptase beta-2	5687290	68763.4	4743060	5549270	4176530						14787600	5068720	1384650	563829	722909	2669360
P20273-4	P20273;P20273-5;P20273-3;P20273-4	CD22_HUMAN	CD22	Isoform 4 of B-cell receptor CD22			97637.6									323152
P20290;P20290-2	P20290;P20290-2	BTF3_HUMAN	BTF3	Transcription factor BTF3	134664	98149	129911	136171	167943	130275	180013	238906	221769		111182	211702	356495	178248	278511
P20292	P20292	AL5AP_HUMAN	ALOX5AP	Arachidonate 5-lipoxygenase-activating protein	2184310	2233480	2159870	2183750	756839	2742960	2515160	2437380	1717680	5120820	5568210	4041530	2878870	399688	281253	3258710
P20338	P20338	RAB4A_HUMAN	RAB4A	Ras-related protein Rab-4A	240030	324525	248058	293628	279378		198358	337592	328362	513572	621669	509187	432140	269223
P20339;P20339-2	P20339;P20339-2	RAB5A_HUMAN	RAB5A	Ras-related protein Rab-5A	413359	380887	375005	479111	406077	262069		347429	377614	493694	744928	655879	622551	499898	520769	468198
P20340-2	P20340;Q9H0N0;Q9NRW1;P20340-2;P20340-4;Q9NRW1-2	RAB6A_HUMAN	RAB6A	Isoform 2 of Ras-related protein Rab-6A	1272240	1880650	1261030	1153690	1100010	2013160	1304080	2345880	1825780	1910430	1762670	1493800	2132980	1423670	960994	1403350
P20396	P20396	TRH_HUMAN	TRH	Pro-thyrotropin-releasing hormone										84991.1
P20591	P20591;P20591-2	MX1_HUMAN	MX1	Interferon-induced GTP-binding protein Mx1	273469	275060	239758	278911	298610			385069	594933	667688	216250		98474.7	309480
P20592	P20592	MX2_HUMAN	MX2	Interferon-induced GTP-binding protein Mx2	127936	103430	111235	121003			120784		160866			176182	57955		150892
P20618	P20618	PSB1_HUMAN	PSMB1	Proteasome subunit beta type-1	1319610	961942	1249230	1245720	1916730	1070880	996094	1482910	1206140	1019950	2167790	2050860	1660270	1540800	1148640	1624010
P20645	P20645	MPRD_HUMAN	M6PR	Cation-dependent mannose-6-phosphate receptor	548729	815171	620450	517181	498051	985152	1329330	896592	1099240	747661	914363	719066	633667	737798	652300	656021
P20674	P20674	COX5A_HUMAN	COX5A	Cytochrome c oxidase subunit 5A, mitochondrial	1160760	926993	1196080	967629	1315680	965383	793307	1304760	1038150	961666	1448910	1857050	2143600	1800100	1810970	1404190
P20700	P20700	LMNB1_HUMAN	LMNB1	Lamin-B1	1391270	916878	1480410	1256250	682757	1174280	1237840	677116	1051900	715304	910407	1895020	906268	1528690	1504050	1544510
P20701;P20701-2	P20701;P20701-2;P20701-3	ITAL_HUMAN	ITGAL	Integrin alpha-L	245512	198182	199269	280001	258603							337843	209176
P20702	P20702	ITAX_HUMAN	ITGAX	Integrin alpha-X	257302	274652	253487	269460		205084	184898		187600	450839	264235	275879	285060	141877		474420
P20719	P20719	HXA5_HUMAN	HOXA5	Homeobox protein Hox-A5	53620.2		43477.1	66987.3
P20774	P20774	MIME_HUMAN	OGN	Mimecan	834337	167699	626007	910709	2151850	584592	305101	237060	331595	1140220	1615480	3144730	416802	668634	846590	1812620
P20809;P20809-2	P20809;P20809-2	IL11_HUMAN	IL11	Interleukin-11		86015.5
P20810-10;P20810-5;P20810-6	P20810-10;P20810-5;P20810-6;P20810-7;P20810-9	ICAL_HUMAN	CAST	Isoform 10 of Calpastatin	818414	693356	800797	904209	899464	1592840	438076	1133970	997324	731131	917819	1045360	760135	1089610	1120420	646743
P20839;P20839-2;P20839-3;P20839-4;P20839-5;P20839-6;P20839-7	P20839;P20839-3;P20839-2;P20839-4;P20839-5;P20839-6;P20839-7	IMDH1_HUMAN	IMPDH1	Inosine-5'-monophosphate dehydrogenase 1	148445	328942	143575	119840	172660	158610	189935	247617	207246	293488		138656	146516	200351	102039
P20908;P20908-2	P20908;P20908-2	CO5A1_HUMAN	COL5A1	Collagen alpha-1(V) chain		256942		697485		484806	149925		537027	3642730	580324		280344	268054	468083	1005830
P20930	P20930	FILA_HUMAN	FLG	Filaggrin	162195	208563	178163	232437	1476080	245291	57190	206437	212130	1505590	345239	423353	258772	317462	360772	987031
P20933	P20933	ASPG_HUMAN	AGA	N(4)-(beta-N-acetylglucosaminyl)-L-asparaginase	125028	88069.2	120820	141128	116995			78372.1	97345.1		341974		113556	112669
P20936;P20936-2;P20936-4	P20936;P20936-2;P20936-4	RASA1_HUMAN	RASA1	Ras GTPase-activating protein 1	139611	166726	130678	141609	147275	86035.4		131735	121698	169940			124220	139250
P20962	P20962	PTMS_HUMAN	PTMS	Parathymosin	772299	337808	691354	779922	632691	1117760	2048520	772363	637071		1477900	633099	1338160	1257820	1626810	1617180
P21127;P21127-10;P21127-2;P21127-3;P21127-6;P21127-8;P21127-9	P21127;Q13882;Q9UQ88;P21127-10;P21127-12;P21127-2;P21127-3;P21127-4;P21127-5;P21127-6;P21127-8;P21127-9;Q9UQ88-10;Q9UQ88-2;Q9UQ88-3;Q9UQ88-4;Q9UQ88-5	CD11B_HUMAN	CDK11B	Cyclin-dependent kinase 11B	434751	556363	421049	401967	525485	883325		351931	406182	494222		787997	269166	373038	537119
P21266	P21266	GSTM3_HUMAN	GSTM3	Glutathione S-transferase Mu 3	427253	1139060	402173	551824	339984	328583	171010	214164	215072	651063	484377	631048	267582	150031	146439
P21281	P21281	VATB2_HUMAN	ATP6V1B2	V-type proton ATPase subunit B, brain isoform	733955	1001530	704832	612016	1286810	1508550	1763930	1959140	1468390	1356350	1027750	921909	1656930	1800820	1657020	1228180
P21283	P21283	VATC1_HUMAN	ATP6V1C1	V-type proton ATPase subunit C 1	315351	510350	342156	234320	507818	514873	361465	526335	463816	481038	191885		462970	718787	370530
P21291	P21291	CSRP1_HUMAN	CSRP1	Cysteine and glycine-rich protein 1	982517	1036500	1046140	1344980	732471		771158	608360	452314	520072		914081	144841	1133290
P21333;P21333-2	P21333;P21333-2	FLNA_HUMAN	FLNA	Filamin-A	5391790	4492530	5740980	6334440	2778480	4010070	3936180	4210030	4037120	3696930	4043180	6293170	3074080	4546480	4856880	2686180
P21359;P21359-2;P21359-6	P21359;P21359-2;P21359-6	NF1_HUMAN	NF1	Neurofibromin	64527.9	97749.2	58969.6	43711.1				123425	104755
P21397	P21397;P21397-2	AOFA_HUMAN	MAOA	Amine oxidase [flavin-containing] A	661247	274270	651607	933154	243479	165236	246895	208947	344824	321737	943969	373584	249106		234955
P21399	P21399	ACOHC_HUMAN	ACO1	Cytoplasmic aconitate hydratase	581083	502808	543945	539206	996634	606772	418230	622278	565399	619170	444803	599009	683630	459844	324788	674767
P21462	P21462	FPR1_HUMAN	FPR1	fMet-Leu-Phe receptor		189834		91301.1
P21579	P21579;Q8N9I0	SYT1_HUMAN	SYT1	Synaptotagmin-1		56768.2
P21589	P21589;P21589-2	5NTD_HUMAN	NT5E	5'-nucleotidase	568997	1525540	555760	663860	770981	1305680	1278830	1315450	1127400	1641230	475815	405851	752279	1020430		372510
P21695;P21695-2	P21695;P21695-2	GPDA_HUMAN	GPD1	Glycerol-3-phosphate dehydrogenase [NAD(+)], cytoplasmic	385993	404890	328674	403972	627468						446679		247291
P21730	P21730	C5AR1_HUMAN	C5AR1	C5a anaphylatoxin chemotactic receptor 1	115441	221535	166243	139491				97389.4	123974	211812			116537
P21757;P21757-2;P21757-3	P21757;P21757-2;P21757-3	MSRE_HUMAN	MSR1	Macrophage scavenger receptor types I and II	110039	55161.6	90827.8	110868					122960
P21796	P21796	VDAC1_HUMAN	VDAC1	Non-selective voltage-gated ion channel VDAC1	1620810	3217200	1409960	939080	1657490	2872450	1983310	3274210	2071330	2835360	1350310	1530730	4723880	1839750	1645200	1063180
P21810	P21810	PGS1_HUMAN	BGN	Biglycan	1337000	570739	1071780	1345290	867432	764390		886590	691178	2715890	3482030	2197460	979470	523619	973405	1599620
P21860;P21860-4	P21860;P21860-4;P21860-5	ERBB3_HUMAN	ERBB3	Receptor tyrosine-protein kinase erbB-3	65296.9	90545.5	42551.3			116010		130500	106335
P21912	P21912	SDHB_HUMAN	SDHB	Succinate dehydrogenase [ubiquinone] iron-sulfur subunit, mitochondrial	480454	655823	495739	490315	403161	573577	542460	596505	516656	569572	456277	436692	335590	358128	315339
P21926	P21926	CD9_HUMAN	CD9	CD9 antigen	126565	156434	131607	175522	146242		147265	192333	157077	257876			180157	161616
P21953;P21953-2	P21953;P21953-2	ODBB_HUMAN	BCKDHB	2-oxoisovalerate dehydrogenase subunit beta, mitochondrial	115564	134699	125811	109192					125781
P21964;P21964-2	P21964;P21964-2	COMT_HUMAN	COMT	Catechol O-methyltransferase	200044	317847	254572	238684	382887	346539	338880	293858	328433	604155	1056570	301177	590148	672860	635317	439414
P21980	P21980;P21980-2;P49221	TGM2_HUMAN	TGM2	Protein-glutamine gamma-glutamyltransferase 2	3637780	986394	3821730	4999010	333186	369144	271884	258812	384139	1101190	4995340	5693080	995031	101634		577788
P22033	P22033	MUTA_HUMAN	MMUT	Methylmalonyl-CoA mutase, mitochondrial	114587	97736.6	112004	109126				194316	197492				95169.5
P22059	P22059	OSBP1_HUMAN	OSBP	Oxysterol-binding protein 1	198991	247922	203364	191142	160155	206871	255001	191771	200984	1836500		126923	196309	119579
P22061;P22061-2	P22061;P22061-2	PIMT_HUMAN	PCMT1	Protein-L-isoaspartate(D-aspartate) O-methyltransferase	862624	977503	815000	861906	875331	941331	855824	1327220	1204200	1374120	1253390	1165760	1846570	1713080	1221760	874963
P22087	P22087	FBRL_HUMAN	FBL	rRNA 2'-O-methyltransferase fibrillarin	1847290	2583720	1817800	1164370	2030240	2537600	2266050	1742210	1422860	2225540	883424	2185040	1611180	4098550	3974810	2277050
P22102	P22102;P22102-2	PUR2_HUMAN	GART	Trifunctional purine biosynthetic protein adenosine-3	714830	1051640	724538	536518	954782	783167	907577	767385	687776	947536	334820	440455	896315	1026230	472240	460225
P22105;P22105-1;P22105-4	P22105;P22105-1;P22105-4	TENX_HUMAN	TNXB	Tenascin-X	340107	69721	321636	441725	575593				181800	489314	915011	682487	287221		560419	977780
P22234;P22234-2	P22234;P22234-2	PUR6_HUMAN	PAICS	Bifunctional phosphoribosylaminoimidazole carboxylase/phosphoribosylaminoimidazole succinocarboxamide synthetase	615065	980639	610352	290972	777792	956598	1250110	1179550	968810	920084	292927	412124	1289830	1230340	802139
P22307;P22307-7;P22307-8	P22307;P22307-3;P22307-4;P22307-7;P22307-8	SCP2_HUMAN	SCP2	Sterol carrier protein 2	281113	161104	265595	335740	173329				68116		246311		111443
P22314	P22314;P22314-2	UBA1_HUMAN	UBA1	Ubiquitin-like modifier-activating enzyme 1	2273110	2310500	2289660	2172250	2573420	1941740	2289930	2216320	2151050	3101920	1871690	2915250	2773240	2491010	1760920	1792080
P22352	P22352	GPX3_HUMAN	GPX3	Glutathione peroxidase 3	341488	163853	257119	376090	230636				125116	367327	683310	1208230	312788
P22392-2	P22392;O60361;P22392-2	NDKB_HUMAN	NME2	Isoform 3 of Nucleoside diphosphate kinase B	1503860	1630510	1350150	1194600	2031380	616241	933377	1448130	1421390	1021520	1278420	1671060	1631880	1726830	2098470	2688810
P22570;P22570-3;P22570-4;P22570-7	P22570;P22570-2;P22570-3;P22570-4;P22570-5;P22570-6;P22570-7	ADRO_HUMAN	FDXR	NADPH:adrenodoxin oxidoreductase, mitochondrial	401688	448878	378429	420651	506103	513463	725775	444971	484392	627365	740655	342570	342480	277687	622474
P22626	P22626	ROA2_HUMAN	HNRNPA2B1	Heterogeneous nuclear ribonucleoproteins A2/B1	4476800	3483580	4652370	3950260	6840800	7865310	5251860	5799650	4264100	3303760	5956950	9345000	6574220	8138450	9549450	6761480
P22670	P22670;P48378;P48380;P48378-2;P48380-2	RFX1_HUMAN	RFX1	MHC class II regulatory factor RFX1	78668.6		67432.3	69924.9					236491
P22681	P22681	CBL_HUMAN	CBL	E3 ubiquitin-protein ligase CBL	101682	118448	103334	127148	53995.2			106257	119270				110598	109155
P22694;P22694-2;P22694-3;P22694-4;P22694-5;P22694-6;P22694-7;P22694-9	P22694;P22694-2;P22694-3;P22694-4;P22694-5;P22694-6;P22694-7;P22694-8;P22694-9	KAPCB_HUMAN	PRKACB	cAMP-dependent protein kinase catalytic subunit beta	221998	164950							385312
P22695	P22695	QCR2_HUMAN	UQCRC2	Cytochrome b-c1 complex subunit 2, mitochondrial	669389	734047	636592	612189	785079	638052	655256	636154	494440	623301	663722	873360	983155	637092	807985	528654
P22735	P22735;P22735-2	TGM1_HUMAN	TGM1	Protein-glutamine gamma-glutamyltransferase K	57740.3	34984.8	61377.9	70543.8	357623	66169.2	102471	215828	100440	238964	324826	363661	119144	247662	349778	822700
P22748	P22748	CAH4_HUMAN	CA4	Carbonic anhydrase 4	688356	128170	691078	964402							997167
P22760	P22760	AAAD_HUMAN	AADAC	Arylacetamide deacetylase	126677		113665	158621
P22792	P22792	CPN2_HUMAN	CPN2	Carboxypeptidase N subunit 2	102021	67192.8	90831	110141	81147.1
P22830;P22830-2	P22830;P22830-2	HEMH_HUMAN	FECH	Ferrochelatase, mitochondrial	106549	173808	124184	134748	106507	107069		175329	135081	222802			81741.3
P22894	P22894	MMP8_HUMAN	MMP8	Neutrophil collagenase	130620	237593	111720	182031						162130
P22897	P22897	MRC1_HUMAN	MRC1	Macrophage mannose receptor 1	267306	226613	216427	317369	179708		81009.2	117760	197743	308785	209573		80417.6
P23083	P23083	HV102_HUMAN	IGHV1-2	Immunoglobulin heavy variable 1-2	123517		127804	134880
P23141;P23141-2;P23141-3	P23141;P23141-3;P23141-2	EST1_HUMAN	CES1	Liver carboxylesterase 1	976686	121914	981180	1345560	253676				86648		1184540	609212	261744
P23142	P23142	FBLN1_HUMAN	FBLN1	Fibulin-1	685308	293971	658740	860841	546675			74837.2	47977.5	579947	989732	762676	542662	352123
P23142-4	P23142-4	FBLN1_HUMAN	FBLN1	Isoform C of Fibulin-1	246520	161177	204671	301142	147463						375636	479799	256130
P23193	P23193;P23193-2	TCEA1_HUMAN	TCEA1	Transcription elongation factor A protein 1	276451	155736	259499	295362	215699	239994		234013	214815	232382	398176	513156	223396	205768	519066	550082
P23219;P23219-2;P23219-3;P23219-4;P23219-5;P23219-6	P23219;P23219-2;P23219-3;P23219-4;P23219-5;P23219-6	PGH1_HUMAN	PTGS1	Prostaglandin G/H synthase 1	215066	203353	184081	248038	148350			189578	100363		278545		186530
P23229;P23229-2;P23229-3;P23229-4;P23229-5;P23229-6;P23229-9	P23229;P23229-2;P23229-4;P23229-6;P23229-3;P23229-5;P23229-7;P23229-9	ITA6_HUMAN	ITGA6	Integrin alpha-6	241721	246606	236304	307317	307490	239987	226687	216061	226715	323218	436720	227977	255337	221692	528278	398550
P23246	P23246;P23246-2	SFPQ_HUMAN	SFPQ	Splicing factor, proline- and glutamine-rich	4247370	3594020	3569270	3254230	3918730	3787070	3199000	3159880	3598700	2404040	2318310	3511850	2175660	3548090	5101280	3144950
P23258	P23258;Q9NRH3	TBG1_HUMAN	TUBG1	Tubulin gamma-1 chain	320521	275502	305206	344776	367964		610850	332193	137149	464390	364469	340436		341422
P23276	P23276	KELL_HUMAN	KEL	Kell blood group glycoprotein	58355.8	104357		55583.2
P23284	P23284	PPIB_HUMAN	PPIB	Peptidyl-prolyl cis-trans isomerase B	3811660	3183490	4230750	3324230	3587910	3738910	3983650	3961590	4128750	3345950	3400440	4952690	4451240	4783200	2952750	3506840
P23297	P23297	S10A1_HUMAN	S100A1	Protein S100-A1	176117	564483	241780		403395	1329470	2392730	1396290	931677	1122500			1386460	2469100
P23368	P23368	MAOM_HUMAN	ME2	NAD-dependent malic enzyme, mitochondrial	507159	949464	543982	405056	553901	840690	1230320	926050	654581	982673	447252	649158	895948	752172	629930	518565
P23381	P23381;P23381-2	SYWC_HUMAN	WARS1	Tryptophan--tRNA ligase, cytoplasmic	1177030	1071450	1088020	1316820	1482920	549417	740812	1263240	1220430	869396	995893	417882	701343	2543850		3638400
P23396	P23396;P23396-2	RS3_HUMAN	RPS3	Small ribosomal subunit protein uS3	2884370	3474060	2904730	2330840	5402230	3532810	4408500	5245990	3990000	4216260	4186350	5843570	6566740	5034860	5100160	5026420
P23443;P23443-2;P23443-3;P23443-5	P23443;P23443-4;P23443-2;P23443-3;P23443-5	KS6B1_HUMAN	RPS6KB1	Ribosomal protein S6 kinase beta-1	56062.4	53070.2		40059.5					60742.4
P23458	P23458	JAK1_HUMAN	JAK1	Tyrosine-protein kinase JAK1	86295.1		85889.6	122436
P23467;P23467-2;P23467-3	P23467;P23467-2;P23467-3	PTPRB_HUMAN	PTPRB	Receptor-type tyrosine-protein phosphatase beta													231852
P23469;P23469-2;P23469-3	P23469;P23469-2;P23469-3	PTPRE_HUMAN	PTPRE	Receptor-type tyrosine-protein phosphatase epsilon	407683				412576				220023				312052
P23470;P23470-2	P23470;P23470-2	PTPRG_HUMAN	PTPRG	Receptor-type tyrosine-protein phosphatase gamma	198161		193556	254549							113653
P23471;P23471-2;P23471-3	P23471;P23471-2;P23471-3	PTPRZ_HUMAN	PTPRZ1	Receptor-type tyrosine-protein phosphatase zeta		74353.5	163320						100786				175221	136341
P23497	P23497;P23497-2;Q9H930;P23497-3;P23497-4;P23497-5;P23497-6;P23497-7;Q9H930-1;Q9H930-2;Q9H930-3	SP100_HUMAN	SP100	Nuclear autoantigen Sp-100	188999	159678	174697	191372	152011		202712	281212	270521	138706	198776	243783	232664	191473
P23526	P23526;P23526-2	SAHH_HUMAN	AHCY	Adenosylhomocysteinase	2841720	3184560	2597510	1568170	2422430	2729480	3707100	3140050	2749020	2628400	1311630	1356530	3903690	4102340	1792300	1584910
P23528	P23528;Q9Y281;Q9Y281-3	COF1_HUMAN	CFL1	Cofilin-1	5054460	5794070	4919430	4416430	6042060	3882700	4155430	3272280	3765640	4755490	3781580	7997480	4858250	6133110	4961670	7650840
P23588	P23588;P23588-2	IF4B_HUMAN	EIF4B	Eukaryotic translation initiation factor 4B	959252	633904	905229	959513	1382830	1277290	1221950	1097880	986182	457428	925314	1191120	996306	1052540	1403100	1088150
P23610	P23610	HAP40_HUMAN	F8A1	40-kDa huntingtin-associated protein									69935.9
P23634;P23634-6;P23634-7;P23634-8	P20020;P23634;P23634-2;P23634-3;P23634-4;P23634-5;P23634-6;P23634-7;P23634-8;P20020-1;P20020-2;P20020-4;P20020-5;P20020-6	AT2B4_HUMAN	ATP2B4	Plasma membrane calcium-transporting ATPase 4	296602	353898	307943	319935	168087	405808	306711	273455	315590	436055	282219	260929	254246	221697	314402
P23743	P23743	DGKA_HUMAN	DGKA	Diacylglycerol kinase alpha	117537	110796	111164	122241	127486				89320	126965
P23786	P23786	CPT2_HUMAN	CPT2	Carnitine O-palmitoyltransferase 2, mitochondrial	236103	174025	226437	282748	177067				81768.2			167100	147622
P23919;P23919-2	P23919;P23919-2	KTHY_HUMAN	DTYMK	Thymidylate kinase	583351	815810	714568	641891	727404	678752	595948	628470	497844	572110	876294		541912	655077	292787
P23921	P23921	RIR1_HUMAN	RRM1	Ribonucleoside-diphosphate reductase large subunit		76707.6	75153.2		111875
P23946;P23946-2	P23946;P23946-2	CMA1_HUMAN	CMA1	Chymase	157125		167833	147150	1035310							339578			121671	846974
P24043	P24043	LAMA2_HUMAN	LAMA2	Laminin subunit alpha-2	121659	117176	118604	160947				72541.5	107402	256529	402689	211239	131497		211623
P24158	P24158	PRTN3_HUMAN	PRTN3	Myeloblastin	339325	734451	238980	415107	260830					367531			119652
P24298	P24298	ALAT1_HUMAN	GPT	Alanine aminotransferase 1		147149			188784			169555
P24311	P24311	COX7B_HUMAN	COX7B	Cytochrome c oxidase subunit 7B, mitochondrial	207239	345823	164701	173553	135912								185747	126322
P24347	P24347	MMP11_HUMAN	MMP11	Stromelysin-3		63396.3	93802.2										327013
P24386	P24386;P26374	RAE1_HUMAN	CHM	Rab proteins geranylgeranyltransferase component A 1	72216.1	55331.9	63705.8	67110.9	63071
P24530;P24530-2;P24530-3	P24530;P24530-2;P24530-3	EDNRB_HUMAN	EDNRB	Endothelin receptor type B			90303.2	96871.5
P24534	P24534	EF1B_HUMAN	EEF1B2	Elongation factor 1-beta	766984	787831	653613	466979	816271	765312	933010	714367	742362	621299	399791	613056	838069	1304160	885549	530309
P24539	P24539	AT5F1_HUMAN	ATP5PB	ATP synthase F(0) complex subunit B1, mitochondrial	690982	976925	717005	730950	538306	716031	584254	556174	536558	817237	342658	608233	406059	446916	458334
P24557;P24557-3	P24557;P24557-2;P24557-3;P24557-4	THAS_HUMAN	TBXAS1	Thromboxane-A synthase	252285	369558	243092	276382	394498			260878	200540	383619	264003		172801
P24593	P24593	IBP5_HUMAN	IGFBP5	Insulin-like growth factor-binding protein 5			443711							243750	121361		446357
P24666	P24666;P24666-4	PPAC_HUMAN	ACP1	Low molecular weight phosphotyrosine protein phosphatase	1158720	1285240	1058500	1093410	1091750	250580		1207620	1245290	1819070	1397180	1402380	1106480	1171890	947600	1039910
P24666-2	P24666-2	PPAC_HUMAN	ACP1	Isoform 2 of Low molecular weight phosphotyrosine protein phosphatase									81193.7
P24723	P24723	KPCL_HUMAN	PRKCH	Protein kinase C eta type	73288.3		72026.3	108953
P24752	P24752;P24752-2	THIL_HUMAN	ACAT1	Acetyl-CoA acetyltransferase, mitochondrial	1167300	912130	1174490	1154340	726437	593927	728971	1034420	791083	786420	748785	581425	793546	975164	668544
P24821	P24821;P24821-4	TENA_HUMAN	TNC	Tenascin	1232290	4329930	1941090	352306	1712140	6037880	5658460	7978830	7554020	30444800	796419	888682	8551060	9863530	707020	5333610
P24821-4	P24821-2;P24821-4	TENA_HUMAN	TNC	Isoform 4 of Tenascin					169357		802173		215925	3792350			2655800
P24821-5	P24821;P24821-2;P24821-3;P24821-4;P24821-5;P24821-6	TENA_HUMAN	TNC	Isoform 5 of Tenascin	2571380	13315300	3229880	523429	2292700	9950020	11839100	19610100	15575900	71852000	593517	1317300	11081400	7407630	778997	3188840
P24821-6	P24821-6	TENA_HUMAN	TNC	Isoform 6 of Tenascin	365354	940957	472385					282328	215916	1605320
P24844	P24844;P24844-2	MYL9_HUMAN	MYL9	Myosin regulatory light polypeptide 9	635817	137937	661544	839644	214635				142814		908887	1506300	156397	139056		310114
P24928	P24928	RPB1_HUMAN	POLR2A	DNA-directed RNA polymerase II subunit RPB1	203686	175642	183520	223807	232954	217503	178886	139432	145458		656150	1033010	174388
P24941	P24941;P24941-2	CDK2_HUMAN	CDK2	Cyclin-dependent kinase 2	127003	207764	127960	121042	175591	177243		236335	196879	321227			249469	216447	473349
P25098	P25098;P35626	ARBK1_HUMAN	GRK2	Beta-adrenergic receptor kinase 1	156153	164432	161303	180813	151194			113691	138442	216420		205068	170036	165500
P25189;P25189-2	P25189;P25189-2	MYP0_HUMAN	MPZ	Myelin protein P0					274727
P25205	P25205;P25205-2	MCM3_HUMAN	MCM3	DNA replication licensing factor MCM3	144704	163816	142403	119437	315461		122867	125275	138737	216549		209114	143935	242034	298238
P25311	P25311	ZA2G_HUMAN	AZGP1	Zinc-alpha-2-glycoprotein	617361	398026	567758	725941	1263920	312074	739175	591278	284961	481049	1170110	1262780	341169	817898	1290840	3545960
P25325-2	P25325;P25325-2	THTM_HUMAN	MPST	Isoform 2 of 3-mercaptopyruvate sulfurtransferase	631412	443959	580193	638279	531479	316594	407275	330750	296264	337267	761854	488190	871569	450748	462398
P25391	P25391	LAMA1_HUMAN	LAMA1	Laminin subunit alpha-1	331762	474808	223040	305919		393027	424658	705150	381568	670067			382077
P25398	P25398	RS12_HUMAN	RPS12	Small ribosomal subunit protein eS12	245618	253575	222714	197705	408229			183023	220150		218933	179832	269360	437739	268562
P25490	P25490	TYY1_HUMAN	YY1	Transcriptional repressor protein YY1	146204	114158	139876	193071	179600		40876.1	164263	155651			183707	120901	131116
P25685	P25685	DNJB1_HUMAN	DNAJB1	DnaJ homolog subfamily B member 1	316325	365762	326661	289890	378040	981612	815406	556711	397810	440944	312280	323026	484607	637623	687956
P25686	P25686;P25686-2	DNJB2_HUMAN	DNAJB2	DnaJ homolog subfamily B member 2	128544	128942	125141	156250	161649	170751	146266	131485	125003	199882	224720	188178	188291	110622	229145
P25705	P25705;P25705-2	ATPA_HUMAN	ATP5F1A	ATP synthase subunit alpha, mitochondrial	11276100	12275200	10525700	9879250	11971800	8288550	8391460	12196000	11969700	9366110	9946610	11902600	13000100	9887790	13481900	9921970
P25774;P25774-2	P25774;P25774-2	CATS_HUMAN	CTSS	Cathepsin S	280363	287573	271638	258941	183202			137689	321086	268656	291047	424440	399288			365225
P25786;P25786-2	P25786;P25786-2	PSA1_HUMAN	PSMA1	Proteasome subunit alpha type-1	1841960	1275340	1623440	1807850	2485660	1597420	1254030	1317180	1244550	1043780	1844280	1968740	2227410	1158180	1533080	1857160
P25787	P25787	PSA2_HUMAN	PSMA2	Proteasome subunit alpha type-2	669047	586464	629793	624846	804272	380077	375866	588665	424295	431517	720159	850036	737569	423680	569016	1276050
P25788;P25788-2	P25788;P25788-2	PSA3_HUMAN	PSMA3	Proteasome subunit alpha type-3	812590	657187	739353	861147	972177	389738	305675	762515	635238	573747	1075000	1144990	989707	791273	656478	1176260
P25789	P25789	PSA4_HUMAN	PSMA4	Proteasome subunit alpha type-4	2243210	1791800	2096300	2106700	2926630	1749130	1063290	1350500	1277080	1023550	1851870	2105900	1998500	1651360	1972430	2375110
P25815	P25815	S100P_HUMAN	S100P	Protein S100-P	119305	249455	116057	139769	107193		80091.9				218975	146702	96040.1	132084
P25940	P25940	CO5A3_HUMAN	COL5A3	Collagen alpha-3(V) chain		71141.9				739536	127536	96848.5	785281	4716630	505295	130201	96077.8	228621
P26006	P26006;P26006-1	ITA3_HUMAN	ITGA3	Integrin alpha-3	1092680	832208	979229	1399580	442462	1213040	1041100	1057590	789794	978313	1644620	394555	897377	794676	253788
P26022	P26022	PTX3_HUMAN	PTX3	Pentraxin-related protein PTX3	137699	1116000	71018.5	166948				178079	232450	648769
P26038	P26038	MOES_HUMAN	MSN	Moesin	6204940	4589080	6614650	7468850	3439380	5079430	6195570	4032540	5109360	3555660	3609920	4931620	2953650	3188990	2825180	3245270
P26196	P26196	DDX6_HUMAN	DDX6	Probable ATP-dependent RNA helicase DDX6	602180	664933	589102	665008	617466	398553	268306	679728	590079	677681	752356		518622	553109
P26358;P26358-2	P26358;P26358-2	DNMT1_HUMAN	DNMT1	DNA (cytosine-5)-methyltransferase 1	115765	108372	134264	122082	120109			130556	106420		103651		103962	101942
P26368;P26368-2	P26368;P26368-2	U2AF2_HUMAN	U2AF2	Splicing factor U2AF 65 kDa subunit	586378	545732	551254	557814	455331	336380	387976	301286	360051	163534		515940	355639	283875	410214
P26373	P26373;P26373-2	RL13_HUMAN	RPL13	Large ribosomal subunit protein eL13	2810990	2652390	2927970	2108730	4680400	1908220	2206790	2562830	2210050	2058530	1735350	3560080	2982170	4141420	4323800	4068690
P26440	P26440;P26440-2	IVD_HUMAN	IVD	Isovaleryl-CoA dehydrogenase, mitochondrial	511124	307396	482235	517255	458783	346509	374693	345169	278493	403859	491875	531587	479599	702072	431779	385455
P26447	P26447	S10A4_HUMAN	S100A4	Protein S100-A4	4673720	1370000	5538160	5428130	2633540	693350	850766	768925	643365	1959320	8657160	7581230	10856700	1410230	1336280	6852030
P26572	P26572	MGAT1_HUMAN	MGAT1	Alpha-1,3-mannosyl-glycoprotein 2-beta-N-acetylglucosaminyltransferase	214162	864968	253987	166326	209234	377005	1338800	861043	547264	2267880	171283	183753	408637	371115
P26583	P26583	HMGB2_HUMAN	HMGB2	High mobility group protein B2	613533	273826	517407	648712	689419				84986.3
P26599;P26599-1;P26599-2	P26599;P26599-1;P26599-2	PTBP1_HUMAN	PTBP1	Polypyrimidine tract-binding protein 1	1027450	852836	959459	854588	1377610	784596	1096770	1121100	1038460	590442	951078	1406580	1155460	1403560	1273230	1167600
P26639;P26639-2	A2RTX5;P26639;A2RTX5-2;P26639-2	SYTC_HUMAN	TARS1	Threonine--tRNA ligase 1, cytoplasmic	763957	672031	770616	668752	1014100	450667	288222	442460	475871	651231	656020	799050	805882	658738	644009	872313
P26640	P26640	SYVC_HUMAN	VARS1	Valine--tRNA ligase	882397	992477	886594	764021	1138360	1180630	795386	993229	943552	1327000	718596	983070	999780	1237840	945744	1018580
P26641	P26641;P26641-2	EF1G_HUMAN	EEF1G	Elongation factor 1-gamma	3023740	4995190	3224750	1891760	3563130	4339730	5026040	4805660	4781880	6105810	1340620	2273360	3610090	4761000	2311120	1822370
P26885	P26885	FKBP2_HUMAN	FKBP2	Peptidyl-prolyl cis-trans isomerase FKBP2	509067	442314	462842	503390	308541		358558	470897	535681	468864	470798			524522
P26927;Q2TV78;Q2TV78-2	P26927;Q2TV78;Q2TV78-2	HGFL_HUMAN;MST1L_HUMAN	MST1;MST1L	Hepatocyte growth factor-like protein	15679.1	31223.5		20110.3
P27105	P27105;P27105-2	STOM_HUMAN	STOM	Stomatin	3196060	8272960	3472560	3615470	3297900	5645870	6730300	7087600	5827730	9258610	5477650	2960880	5319580	4809320	2018840	2783810
P27144	P27144	KAD4_HUMAN	AK4	Adenylate kinase 4, mitochondrial	280223	607001	339151	90083.4	291689	537304	391221	544324	447067	502987			409545	252890	330534
P27169	P27169	PON1_HUMAN	PON1	Serum paraoxonase/arylesterase 1	369326	504952	312931	355749	237777	82442.6		59624.8		947629	388145	347588	204501
P27338	P27338;P27338-2	AOFB_HUMAN	MAOB	Amine oxidase [flavin-containing] B	353788	472651	395509	472812	272156			222378	456798	363052	474842	310818	214633	253649
P27348	P27348	1433T_HUMAN	YWHAQ	14-3-3 protein theta	474490	487128	414768	423170	417957	268181	213313	340614	336733	626368	562407	408673	551228	771418	629527	630566
P27361	P27361;P27361-2;P27361-3	MK03_HUMAN	MAPK3	Mitogen-activated protein kinase 3	1177030	730364	1134550	1578930	640820	935494	863454	743223	713056	770701	1485810	1136650	722420	448418	524239	832074
P27449	P27449	VATL_HUMAN	ATP6V0C	V-type proton ATPase 16 kDa proteolipid subunit c	169758	288361	104057	186183
P27482	P27482	CALL3_HUMAN	CALML3	Calmodulin-like protein 3					1887870									160737	1715930
P27487	P27487	DPP4_HUMAN	DPP4	Dipeptidyl peptidase 4	255595	191375	224950	316969	234077						327387		187642
P27544;P27544-2	P27544;P27544-2	CERS1_HUMAN	CERS1	Ceramide synthase 1		150197						155624	217812
P27635	P27635;Q96L21	RL10_HUMAN	RPL10	Large ribosomal subunit protein uL16	1617440	1562690	1372620	1096540	2583870	604096	238798	695096	843314	1002080	625330	1162920	952528	1219650	1250320	1281420
P27658	P27658	CO8A1_HUMAN	COL8A1	Collagen alpha-1(VIII) chain	100087	85437.5	81520.6	81845.6			75596.5		62009.8	1048800			120870	79529.4
P27694	P27694	RFA1_HUMAN	RPA1	Replication protein A 70 kDa DNA-binding subunit	332984	275590	333798	371235	418003	214321	191345	182916	222759	303421	185314	301412	216302	233481	326410	214296
P27695	P27695	APEX1_HUMAN	APEX1	DNA repair nuclease/redox regulator APEX1	843373	433071	870005	739694	1204760	403437	304038	432582	437035	424476	562148	1038580	747856	1119820	1091710	1204940
P27707	P27707	DCK_HUMAN	DCK	Deoxycytidine kinase	92952.2	94242.4	85801.5	83643.4	79331.3							132108
P27708	P27708	PYR1_HUMAN	CAD	Multifunctional protein CAD	312856	552604	342053	251789	446152	643371	480944	619875	504599	595152	213513	317730	474609	558729	386836	450920
P27797	P27797	CALR_HUMAN	CALR	Calreticulin	1257930	1162680	1121370	1157180	1006680	1053810	1252860	1182560	1365170	1525940	958282	1400160	878959	1242710	901505	1260980
P27816	P27816;P27816-2;P27816-6	MAP4_HUMAN	MAP4	Microtubule-associated protein 4	668174	472150	692530	754685	883447	366576	471190	298220	363600	251431	352371	443389	380001	840922	1075420	713152
P27824;P27824-2	P27824;P27824-2	CALX_HUMAN	CANX	Calnexin	1689870	2974430	1683520	1603490	1364930	1931560	2365590	2278890	2229900	2101780	900856	1115800	1063480	1776830	1433850	1366300
P27986;P27986-4	P27986;P27986-4	P85A_HUMAN	PIK3R1	Phosphatidylinositol 3-kinase regulatory subunit alpha	91828.9	102091	87377.9	92032.2	86735.6	98190.2		100048	127148	51719.2		141406	125932
P27987	P27987	IP3KB_HUMAN	ITPKB	Inositol-trisphosphate 3-kinase B	94471.3	118751	95228	85853.9		140347	120642	200538	217574				131875	171381
P28062	P28062;P28062-2	PSB8_HUMAN	PSMB8	Proteasome subunit beta type-8	797600	482178	775775	734435	961836	1205960	773604	792714	727376	576255	1530510	1683120	1399200	1095350	928205	1376350
P28065	P28065;P28065-2	PSB9_HUMAN	PSMB9	Proteasome subunit beta type-9	947660	338988	801280	839105	636054	221707	174534	299617	297453	385192	1103000	1351060	781460	807677	529512	1289700
P28066	P28066;P28066-2	PSA5_HUMAN	PSMA5	Proteasome subunit alpha type-5	864336	664905	772107	745194	1019370	779171	692641	986862	649439	863731	1256120	1702710	1522440	949263	999298	2093560
P28067	P28067	DMA_HUMAN	HLA-DMA	HLA class II histocompatibility antigen, DM alpha chain	134006		124594	134313	221015				49304.2					105338
P28068	P28068	DMB_HUMAN	HLA-DMB	HLA class II histocompatibility antigen, DM beta chain	128123	79464	132553	116416	185398				95413.8		193411	593437	236467	407441		523540
P28070	P28070	PSB4_HUMAN	PSMB4	Proteasome subunit beta type-4	936522	705587	816549	857678	1180010	498725	720601	1091460	1004400	925948	1302380	1502340	2001560	914968	836977	1141930
P28072	P28072	PSB6_HUMAN	PSMB6	Proteasome subunit beta type-6	1029300	1137180	967238	894085	1506850	1709350	1440490	2105390	1490480	1588240	2173600	1654430	3457680	1078900	1080370	1172970
P28074	P28074;P28074-3	PSB5_HUMAN	PSMB5	Proteasome subunit beta type-5	524086	608474	449463	495153	903726	482639	367544	626021	508179	503822	973435	572983	752662	364937	437680	404591
P28161	P09488;P28161;Q03013;P09488-2;P28161-2;Q03013-2;Q03013-3	GSTM2_HUMAN	GSTM2	Glutathione S-transferase Mu 2	173225	151573	130568	219488	149228				58237.3	105816			164869	186161
P28288	P28288;P28288-2	ABCD3_HUMAN	ABCD3	ATP-binding cassette sub-family D member 3	223709	206619	193346	238293	173533	317072	237924	230247	179514	209018	252777	249361	296711	167261
P28289	P28289;P28289-2	TMOD1_HUMAN	TMOD1	Tropomodulin-1	124929	104103	115103	143316
P28290	P28290;P28290-2;P28290-3	ITPI2_HUMAN	ITPRID2	Protein ITPRID2	799449	1405210	831102	699484		1472120	1294160	1185600	1287870				713354	823667
P28330	P28330	ACADL_HUMAN	ACADL	Long-chain specific acyl-CoA dehydrogenase, mitochondrial	127197		120653	169045
P28331;P28331-2	P28331;P28331-2;P28331-3;P28331-4;P28331-5	NDUS1_HUMAN	NDUFS1	NADH-ubiquinone oxidoreductase 75 kDa subunit, mitochondrial	680180	580305	674126	584181	781803	347092	324770	540114	464531	554512	582885	729571	620162	744036	859640	606349
P28340	P28340	DPOD1_HUMAN	POLD1	DNA polymerase delta catalytic subunit	539704	435809	552755	492561	1472250	303362	228958	362788	392036	361967	293133	155712	437063	387683	314306
P28347	P28347;Q15561;Q15562;Q99594;P28347-2;Q15562-2;Q15561-3;Q15562-4	TEAD1_HUMAN	TEAD1	Transcriptional enhancer factor TEF-1	105649	60524	84512	118593	118042				6521.91
P28370	P28370;P28370-2	SMCA1_HUMAN	SMARCA1	Probable global transcription activator SNF2L1	122243	128077	82654.4	123950	118023	198943	222520	176225	139511				101270	127167	105273
P28482	P27361;P28482;P31152;Q16659;P27361-2;P27361-3;P28482-2	MK01_HUMAN	MAPK1	Mitogen-activated protein kinase 1	1177740	1052250	1081080	1209780	964046	1263400	951228	838959	873668	940923	1145420	1733550	1187440	1046580	2236980	1716820
P28676	P28676	GRAN_HUMAN	GCA	Grancalcin	390097	1125360	364090	487342	201337			132693	86268.7	730756	502772	327574		139484
P28702;P28702-3	P28702;P28702-3	RXRB_HUMAN	RXRB	Retinoic acid receptor RXR-beta	78492.3	61723.9	71887.9	96536.1					54600.4
P28715	P28715;P28715-2	ERCC5_HUMAN	ERCC5	DNA excision repair protein ERCC-5		47828.6	52123.6	140281	23038.8				94399.7
P28827;P28827-2	P28827;Q15262;Q15262-2;Q15262-3;Q15262-4;P28827-2	PTPRM_HUMAN	PTPRM	Receptor-type tyrosine-protein phosphatase mu	130465		148099	207093					47560.2		173297				168629
P28838;P28838-2	P28838;P28838-2	AMPL_HUMAN	LAP3	Cytosol aminopeptidase	1206850	904563	1165420	1192890	1151800	836430	645096	802900	806361	1323430	798657	1240040	1032830	1263530	441880	1318810
P28906	P28906;P28906-2	CD34_HUMAN	CD34	Hematopoietic progenitor cell antigen CD34	307188		343034	446179	236267						886608	217956	89557
P29034	P29034	S10A2_HUMAN	S100A2	Protein S100-A2					1538050								140100	269869	724457
P29122;P29122-2;P29122-4;P29122-5;P29122-6;P29122-7;P29122-8	P29122;P29122-2;P29122-4;P29122-5;P29122-6;P29122-7;P29122-8	PCSK6_HUMAN	PCSK6	Proprotein convertase subtilisin/kexin type 6		80843.1
P29144	P29144	TPP2_HUMAN	TPP2	Tripeptidyl-peptidase 2	254764	295848	214115	257649	180179	295925	379970	257838	237482	284180	365947	200743	251765	185296
P29218;P29218-3	P29218;P29218-3;P29218-2	IMPA1_HUMAN	IMPA1	Inositol monophosphatase 1	496294	341576	477654	501733	512011	240562		420972	313879	293894	590331	594772	760052	470868	240125	471952
P29279	P29279;P29279-2	CCN2_HUMAN	CCN2	CCN family member 2		108841						101290	122244	272080
P29350;P29350-3;P29350-4	P29350;P29350-2;P29350-3;P29350-4	PTN6_HUMAN	PTPN6	Tyrosine-protein phosphatase non-receptor type 6	463919	314363	380275	447264	271293			88111.1	206267	461369	462388	1139010	283417	131095		870269
P29353;P29353-2;P29353-6;P29353-7	P29353;P29353-2;P29353-7;P29353-3;P29353-5;P29353-6	SHC1_HUMAN	SHC1	SHC-transforming protein 1	203964	323919	196337	201675	174384	533777	498076	442996	262422	650483			282787	277469
P29372;P29372-2;P29372-4;P29372-5	P29372;P29372-4;P29372-2;P29372-5	3MG_HUMAN	MPG	DNA-3-methyladenine glycosylase	228957	260294	220996	240971	293236			297623	283206	359841		480302	241818	309047
P29373	P29373	RABP2_HUMAN	CRABP2	Cellular retinoic acid-binding protein 2	152959	144881	203661		931792			134566	155766				288844	224848	1011870
P29400;P29400-2	P29400;P29400-2	CO4A5_HUMAN	COL4A5	Collagen alpha-5(IV) chain	157107		136259	228174							610758				208869
P29401;P29401-2	P29401;P29401-2	TKT_HUMAN	TKT	Transketolase	2806540	2161460	2708820	2475840	3524620	1827420	2443440	2729150	2290740	1518990	2425170	2550900	2999510	3854420	2651140	1929000
P29466;P29466-2	P29466;P29466-2	CASP1_HUMAN	CASP1	Caspase-1	281491	168405	247596	304562	246207			190631	172157	330346	312760	360065	296701	254524	328206
P29474	P29474	NOS3_HUMAN	NOS3	Nitric oxide synthase 3	35544.8		29894.8	68577.1
P29508	P29508;P29508-2	SPB3_HUMAN	SERPINB3	Serpin B3	126675	102174	107026	153798	1368960	218714	642813	304362	175827	423166	480422	650907	249715	428136	990112	1988570
P29536;P29536-2	P29536;P29536-2	LMOD1_HUMAN	LMOD1	Leiomodin-1	163684	63968.4	191013	251890	67425.5							313650
P29558;P29558-2	P29558;Q6XE24;P29558-2;Q6XE24-2;Q6XE24-3;Q6XE24-4;Q6XE24-5	RBMS1_HUMAN	RBMS1	RNA-binding motif, single-stranded-interacting protein 1	107734	91185	102472	127278					87227.3
P29590	P29590;P29590-11	PML_HUMAN	PML	Protein PML	795679	397940	814293	853439	890834	374055	464828	506116	662320	623703	798368	726750	581264	1154570	927497	871098
P29590-2	P29590-2	PML_HUMAN	PML	Isoform PML-5 of Protein PML	123508	101634	99707.7	94816.8				81872	180161
P29622	P29622	KAIN_HUMAN	SERPINA4	Kallistatin	180684	202582	165397	203452	171430			251070		194409	189802	174632		25924.6
P29692-2	P29692;P29692-2	EF1D_HUMAN	EEF1D	Isoform 2 of Elongation factor 1-delta	318505	308351	319733	188915	532975	451361	526395	454492	500165	247424		149030	473833	486998
P29692-3	P29692;P29692-2;P29692-3;P29692-4	EF1D_HUMAN	EEF1D	Isoform 3 of Elongation factor 1-delta	1540970	1466890	1475690	1057920	1727960	1360360	1969690	1935710	1790880	1083410	864458	1443030	2185440	2625650	1212230	1090510
P29728;P29728-2	P29728;P29728-2	OAS2_HUMAN	OAS2	2'-5'-oligoadenylate synthase 2	134578	114638	132640	197031	128950				59463.7			77757.5
P29966	P29966	MARCS_HUMAN	MARCKS	Myristoylated alanine-rich C-kinase substrate	297001	164715	325893	357321	351394			192130	159422	143216	329048	377239	326497	428291	335698	286969
P29972	P29972	AQP1_HUMAN	AQP1	Aquaporin-1	750455	403301	922410	1292830	241336					721050	3168250	2028970	861739
P29992	P29992	GNA11_HUMAN	GNA11	Guanine nucleotide-binding protein subunit alpha-11	838730	627301	785148	1096830	536506	499336	493698	447771	450491	650812	908570	413264	529634	527714	328801
P30038	P30038;P30038-2;P30038-3	AL4A1_HUMAN	ALDH4A1	Delta-1-pyrroline-5-carboxylate dehydrogenase, mitochondrial	225877	687918	193561	247264	231772	432711	484801	838706	692772	591083	280574		135730	84641.1	291898
P30040	P30040	ERP29_HUMAN	ERP29	Endoplasmic reticulum resident protein 29	479070	262654	402872	563995	295650		330909	253611	269560	334114	433700	679961	234710	283758	355618
P30041	P30041	PRDX6_HUMAN	PRDX6	Peroxiredoxin-6	3247970	3428450	3122260	3233280	3265050	1352800	1274190	2770320	1911210	2125320	4015330	3217970	4345940	3797130	1702190	1917070
P30043	P30043	BLVRB_HUMAN	BLVRB	Flavin reductase (NADPH)	1818590	5489900	1895460	2348140	1670550	1265090	905584	1004330	1021920	3083870	2190160	1236400	1063750	925898	425558	887292
P30044;P30044-2	P30044;P30044-2;P30044-3	PRDX5_HUMAN	PRDX5	Peroxiredoxin-5, mitochondrial	3796850	1769230	3393240	4436720	1579940	293567	1533020	1581690	1328730	1327810	5342080	3434560	3724470	2415920	1944780	1670670
P30046	P30046;A6NHG4;P30046-2	DOPD_HUMAN	DDT	D-dopachrome decarboxylase	1215300	926335	1073600	1115890	915829	558507	946721	984939	813229	1167310	1334080	1678000	2289600	1022630	277030	927085
P30047	P30047	GFRP_HUMAN	GCHFR	GTP cyclohydrolase 1 feedback regulatory protein	114035		82682.3	137728
P30048;P30048-2	P30048;P30048-2	PRDX3_HUMAN	PRDX3	Thioredoxin-dependent peroxide reductase, mitochondrial	2687730	1310570	1825550	2065090	1766730	1295640	1399040	2210120	1276960	1750390	2510570	2336650	3229080	1926760	2219030	1775230
P30049	P30049	ATPD_HUMAN	ATP5F1D	ATP synthase subunit delta, mitochondrial	531808	430871	454589	431409	504458	798374	516996	769178	770445	704523	888923	1070250	1379400	733072	936518	764910
P30050	P30050	RL12_HUMAN	RPL12	Large ribosomal subunit protein uL11	1542490	1989390	1613050	1434010	2767430	1319230	2763170	2580570	1228880	2227300	2621590	3183080	3586770	2783790	3608510	2789560
P30084	P30084	ECHM_HUMAN	ECHS1	Enoyl-CoA hydratase, mitochondrial	361700	347739	349473	393257	359996	210412	164724	268527	230795	322618	123677	539374	305778	202233	273485
P30085	P30085;P30085-3	KCY_HUMAN	CMPK1	UMP-CMP kinase	629862	456244	567039	625396	562499			395052	317899	188903	546723		486946	460806
P30086	P30086	PEBP1_HUMAN	PEBP1	Phosphatidylethanolamine-binding protein 1	1561540	843811	1361180	1762290	1620920	705231	1036660	1087930	755177	929836	2016230	2243600	1313600	895222	1601560	1461200
P30101	P30101	PDIA3_HUMAN	PDIA3	Protein disulfide-isomerase A3	3537340	2700970	3396950	3305900	3152710	2842450	2716400	3033950	2972240	2803130	2245900	2870450	1934630	5014080	2837810	3142390
P30153	P30153	2AAA_HUMAN	PPP2R1A	Serine/threonine-protein phosphatase 2A 65 kDa regulatory subunit A alpha isoform	1164440	1275070	1184650	1113390	1059240	1159470	1144770	1112140	1223650	1133410	882471	901395	1030670	1243990	870409	2064940
P30154;P30154-2;P30154-3	P30154;P30154-2;P30154-3;P30154-4;P30154-5	2AAB_HUMAN	PPP2R1B	Serine/threonine-protein phosphatase 2A 65 kDa regulatory subunit A beta isoform	81003.4	129953	66413.4	76020.4				128452	175132
P30273	P30273	FCERG_HUMAN	FCER1G	High affinity immunoglobulin epsilon receptor subunit gamma	146249	203074	133291	145252	186035				100080				96489.1
P30405	P30405	PPIF_HUMAN	PPIF	Peptidyl-prolyl cis-trans isomerase F, mitochondrial	95365.4	128566	86811.8	71840.7	140669	69498.2	113666	105868	81475.7				120968	96642.4
P30408	P30408	T4S1_HUMAN	TM4SF1	Transmembrane 4 L6 family member 1	101651	111531	98658.8	139409
P30419	O60551;P30419;P30419-2	NMT1_HUMAN	NMT1	Glycylpeptide N-tetradecanoyltransferase 1	595279	664400	598308	605976	749350	1030480	503760	509712	505404		593162	779610	480441	470231	745745	1174160
P30511;P30511-3	P30511;P30511-2;P30511-3	HLAF_HUMAN	HLA-F	HLA class I histocompatibility antigen, alpha chain F	303628	222358	302935	355936	306973			343652	307482	1089060	608636	563640	259886	380481		292560
P30519	P30519;P30519-2	HMOX2_HUMAN	HMOX2	Heme oxygenase 2	266699	342848	283291	259848	219970	175995	168132	146790	133482				192757	159798
P30520	P30520	PURA2_HUMAN	ADSS2	Adenylosuccinate synthetase isozyme 2	367058	531207	382252	317027	375427	422369	593385	546034	666135	501351	273248	597102	448350	483071
P30533	P30533	AMRP_HUMAN	LRPAP1	Alpha-2-macroglobulin receptor-associated protein	524826	665522	614925	469090	700923	909748	982032	648196	691146	671943	448003		516685	1002790	378819
P30536	P30536	TSPO_HUMAN	TSPO	Translocator protein	1292850	2055020	1132640	918350	1480850	936625	1590820	1591040	1235920	1338250	1633350	1347950	2792300	1069220	918070	664882
P30566	P30566	PUR8_HUMAN	ADSL	Adenylosuccinate lyase	497079	625503	465905	527951	414597	446365	320787	623651	554575	508105	439915	295987	399680	386551	322048
P30613	P30613;P30613-2	KPYR_HUMAN	PKLR	Pyruvate kinase PKLR	228779	410825	221707	279989	281577	273342			172201	419177	317514	149945
P30622;P30622-1;P30622-2	P30622;P30622-1;P30622-2	CLIP1_HUMAN	CLIP1	CAP-Gly domain-containing linker protein 1	233575	193363	256700	220568		276240	131480	223922	172264				120936	213712	292429
P30626;P30626-2;P30626-3	P30626;P30626-2;P30626-3	SORCN_HUMAN	SRI	Sorcin	1361400	1142610	1082010	1112870	900774	1134270	1359540	1227690	1121690	1287510	1994990	1658510	1626570	1195730	913147	970799
P30679	P30679	GNA15_HUMAN	GNA15	Guanine nucleotide-binding protein subunit alpha-15	91074.1	228779	123238	109015		298183	263834	305818	204934				256621
P30711	P30711	GSTT1_HUMAN	GSTT1	Glutathione S-transferase theta-1	406268	138081	368153	498559	210948				40850.3		442855	444157	76777.1
P30740	P30740;P30740-2	ILEU_HUMAN	SERPINB1	Leukocyte elastase inhibitor	966654	661655	907838	1094670	655341	338631	478973	372342	412312	647415	1008960	1577790	739593	543373	643806	959605
P30825	P30825	CTR1_HUMAN	SLC7A1	High affinity cationic amino acid transporter 1									88114
P30837	P30837	AL1B1_HUMAN	ALDH1B1	Aldehyde dehydrogenase X, mitochondrial	200779	270308	203587	159589	193653	353989	337338	409391	251175	435367		241206	298057	260555
P30838	P30838	AL3A1_HUMAN	ALDH3A1	Aldehyde dehydrogenase, dimeric NADP-preferring	160405		135930	198237	265717						413525				574589
P30876	P30876	RPB2_HUMAN	POLR2B	DNA-directed RNA polymerase II subunit RPB2	253532	229092	253272	270608	340347	307714	276469	281259	258210	159534	184488	317080	208047	282401	421030
P31025	P31025	LCN1_HUMAN	LCN1	Lipocalin-1	57729.5	47357.6	120671	77388.4	584953		285071	195032	103929	178371	219636	430781		718007	495371	1717000
P31040	P31040	SDHA_HUMAN	SDHA	Succinate dehydrogenase [ubiquinone] flavoprotein subunit, mitochondrial	799462	1131550	811470	771285	749946	988993	967032	1252880	925724	1115860	662309	910006	840157	757063	846394	669378
P31146	P31146	COR1A_HUMAN	CORO1A	Coronin-1A	1578330	1399930	1477090	1339410	1514520	557135	508703	579082	610541	1877820	1443220	7148450	1272600	544647	801048	5626710
P31150	P31150	GDIA_HUMAN	GDI1	Rab GDP dissociation inhibitor alpha	611542	627935	745958	634687	600890	985881	755983	727265	728895	711495	610517	876185	686535	997024	374239	994969
P31151	P31151;Q86SG5	S10A7_HUMAN	S100A7	Protein S100-A7	162400		65597.5		1683950		875471	348115	169087	155863	443333			437471	772656	1003310
P31153	P31153;P31153-2	METK2_HUMAN	MAT2A	S-adenosylmethionine synthase isoform type-2	500642	422202	474623	504796	664672	570847	692310	623631	457694	548951	610415	573940	495738	678232	669251	529836
P31321	P31321	KAP1_HUMAN	PRKAR1B	cAMP-dependent protein kinase type I-beta regulatory subunit		42206.4	57571.9
P31323	P31323	KAP3_HUMAN	PRKAR2B	cAMP-dependent protein kinase type II-beta regulatory subunit	233542	154893	235269	340551	299897		217580	133031	143338	161332			332778
P31327;P31327-3	P31327;P31327-2;P31327-3	CPSM_HUMAN	CPS1	Carbamoyl-phosphate synthase [ammonia], mitochondrial			154331		74583.8
P31350;P31350-2	P31350;P31350-2	RIR2_HUMAN	RRM2	Ribonucleoside-diphosphate reductase subunit M2	54931.6	88592	45816.4		110656			110062	94585.8				97778.4
P31431;P31431-2	P31431;P31431-2	SDC4_HUMAN	SDC4	Syndecan-4	104642		66017.1	126519					2158730		328046
P31483	P31483;P31483-2	TIA1_HUMAN	TIA1	Cytotoxic granule associated RNA binding protein TIA1	308540	209879	259847	232404	326139	393562		280037	152940	190885	310441	320011	326583	327746	282320
P31513	P31513	FMO3_HUMAN	FMO3	Flavin-containing monooxygenase 3	41568.8		53762.8	60919.5
P31645;P31645-2	P31645;P31645-2	SC6A4_HUMAN	SLC6A4	Sodium-dependent serotonin transporter	80503.1		133725	180624							162759
P31689;P31689-2	P31689;P31689-2	DNJA1_HUMAN	DNAJA1	DnaJ homolog subfamily A member 1	224420	277009	212525	214301	218404	183185		301375	254521	302067			173625	330258
P31749	P31749;P31749-2	AKT1_HUMAN	AKT1	RAC-alpha serine/threonine-protein kinase	130649	179038	125876	149408	124639				157019
P31751;P31751-2	P31751;P31751-2	AKT2_HUMAN	AKT2	RAC-beta serine/threonine-protein kinase	65008.7	74174.2	69271.7	74101.6	76172
P31930	P31930	QCR1_HUMAN	UQCRC1	Cytochrome b-c1 complex subunit 1, mitochondrial	1124790	1075930	1150870	962893	1185060	952576	632877	1099720	900011	1008080	1054610	1244390	1635840	1360390	1691800	1256210
P31937	P31937	3HIDH_HUMAN	HIBADH	3-hydroxyisobutyrate dehydrogenase, mitochondrial	253469	252550	277750	245910	293538	189135	159284	165144	171526		261657	276551	293177	232180	245924
P31939	P31939;P31939-2	PUR9_HUMAN	ATIC	Bifunctional purine biosynthesis protein ATIC	653104	924963	686709	557156	925495	695618	476227	796693	526364	685993	431934	557919	811184	992796	686733	702889
P31942;P31942-2	P31942;P31942-2;P31942-3;P31942-4;P31942-5;P31942-6	HNRH3_HUMAN	HNRNPH3	Heterogeneous nuclear ribonucleoprotein H3	685068	556461	617643	715314	620503	474457	438696	756807	547488	950347	1249990	1042730	641743	448722	1032310	939184
P31943	P31943	HNRH1_HUMAN	HNRNPH1	Heterogeneous nuclear ribonucleoprotein H	2041180	1922280	1729330	1920220	1972330	2483540	1294510	1889880	1719470	1336930	1280410	1878870	1512380	1592000	1712090	1142440
P31944	P31944	CASPE_HUMAN	CASP14	Caspase-14	137065	150198	124022	183985	953556	224882	357817	313999	198040	332833	375957	647932	182040	471543	1072330	1720230
P31946-2	P31946;P31946-2	1433B_HUMAN	YWHAB	Isoform Short of 14-3-3 protein beta/alpha	849275	491363	822741	944327	773590	342556	305364	490274	425286	586931	702821	954721	536163	567050	713739	962547
P31947;P31947-2	P31947;P31947-2	1433S_HUMAN	SFN	14-3-3 protein sigma	869169		778017	730864	10947900	1621350	705344		1341640	1357540	1201060	639863	1238450	1895020	8717210	2028460
P31948	P31948;P31948-2;P31948-3	STIP1_HUMAN	STIP1	Stress-induced-phosphoprotein 1	1374740	1793700	1512700	1376710	1324360	2144320	1737930	1813040	1784160	1115930	854266	1000500	1250410	2405020	1457180	856482
P31949	P31949	S10AB_HUMAN	S100A11	Protein S100-A11	1732910	1767450	1618550	1333920	2252220	1516220	1801830	2079750	1625280	1832360	2176780	2054290	2934830	3131590	2468370	2039430
P32004;P32004-2;P32004-3	P32004;P32004-2;P32004-3	L1CAM_HUMAN	L1CAM	Neural cell adhesion molecule L1		113267						52290.4	107184
P32119	P32119	PRDX2_HUMAN	PRDX2	Peroxiredoxin-2	13166600	19082900	12728600	12891100	15417100	6316080	7717140	6664360	7613620	12201200	23546800	13049900	13587700	8891970	6083880	6957510
P32121;P32121-2;P32121-3;P32121-4;P32121-5	P32121;P32121-2;P32121-3;P32121-4;P32121-5	ARRB2_HUMAN	ARRB2	Beta-arrestin-2	95166.7	77133.6	80877.2	94742.2	34651.2				71364.5
P32189;P32189-1;P32189-2;P32189-4	P32189;Q14409;P32189-1;P32189-2;P32189-4	GLPK_HUMAN	GK	Glycerol kinase	142768	186494	136047	147881	182472			116884	97624.8		196161		172628	180192
P32321;P32321-2	P32321;P32321-2	DCTD_HUMAN	DCTD	Deoxycytidylate deaminase			213621		315622				28261.7
P32322	P32322;P32322-2;P32322-3	P5CR1_HUMAN	PYCR1	Pyrroline-5-carboxylate reductase 1, mitochondrial	128293	313793	102587					212045	117229	165832			161471
P32455	P32455;P32456	GBP1_HUMAN	GBP1	Guanylate-binding protein 1	318816	306944	333799	412825	491037			200471	560708	2485280	181155	1567970	343486	709767		274695
P32456	P32456;Q9H0R5;Q9H0R5-4	GBP2_HUMAN	GBP2	Guanylate-binding protein 2	248772	213168	231255	243163	267572	333111	230654	113125	264216				218331	311329
P32519;P32519-2	P32519;P32519-2	ELF1_HUMAN	ELF1	ETS-related transcription factor Elf-1	81997.8	22209.2	74332.8	82770.3	88203.2				122205
P32926	P32926	DSG3_HUMAN	DSG3	Desmoglein-3					198176										220927
P32929;P32929-2;P32929-3	P32929;P32929-2;P32929-3	CGL_HUMAN	CTH	Cystathionine gamma-lyase					145327			68921	64352				140111	111431
P32942	P32942	ICAM3_HUMAN	ICAM3	Intercellular adhesion molecule 3	105076	187295	100465	119329	102575				76333.5	348772	320270	844241	248868			509557
P32969	P32969	RL9_HUMAN	RPL9	Large ribosomal subunit protein uL6	277427	365804	350563	263763	868284	1619880	668530	797082	329296	1150340	1001730	1556850	1130830	689134	832351	1480850
P33121;P33121-3	P33121;P33121-2;P33121-3	ACSL1_HUMAN	ACSL1	Long-chain-fatty-acid--CoA ligase 1	772146	859204	720382	767138	1792420	450320	516658	665860	562783	905241	397482		614946	597068
P33151	P33151;P33151-2	CADH5_HUMAN	CDH5	Cadherin-5	458144		485950	816760							705408
P33176	O60282;P33176;Q12840;O60282-2	KINH_HUMAN	KIF5B	Kinesin-1 heavy chain	380469	368697	412760	446780	257708	269418	335383	233056	355673	470288	391466	194350	222332	400055	382019
P33240;P33240-2	P33240;P33240-2	CSTF2_HUMAN	CSTF2	Cleavage stimulation factor subunit 2	183262	111118	146268	153450	214390			206455	223795		230811	303898	371830	246236	207379
P33241	P33241;P33241-2;P33241-3	LSP1_HUMAN	LSP1	Lymphocyte-specific protein 1	287847	120003	266537	292023	237821				39239.2			971249	270237			1002670
P33316	P33316;P33316-2	DUT_HUMAN	DUT	Deoxyuridine 5'-triphosphate nucleotidohydrolase, mitochondrial	201669	101449	174055	196394	191151			23628.2	100389		231552	303432	231465	211677	80878.9
P33402;P33402-2;P33402-3	P33402;P33402-2;P33402-3	GCYA2_HUMAN	GUCY1A2	Guanylate cyclase soluble subunit alpha-2	59537.4		51917	80574.5
P33527;P33527-2;P33527-3;P33527-5;P33527-9	P33527;P33527-2;P33527-3;P33527-4;P33527-5;P33527-6;P33527-7;P33527-8;P33527-9	MRP1_HUMAN	ABCC1	Multidrug resistance-associated protein 1	156368	220619	157332	166351		284417	284301	306039	202467				145189
P33778	P06899;P23527;P33778;Q16778;Q6DN03;Q6DRA6	H2B1B_HUMAN	H2BC3	Histone H2B type 1-B	7033690	1146630	5366750	6625840	5511320			303240	251946	298229	1163040	1555840	230048	1285390	2179890	2835580
P33897	P33897	ABCD1_HUMAN	ABCD1	ATP-binding cassette sub-family D member 1	107222	122541	104260	98496		193406		162437	164533	186539			181126	170321
P33908	P33908;P33908-2	MA1A1_HUMAN	MAN1A1	Mannosyl-oligosaccharide 1,2-alpha-mannosidase IA	88267.5	97772.1	79007	99638.7						192652
P33991	P33991	MCM4_HUMAN	MCM4	DNA replication licensing factor MCM4	92487.2	109150	108405		236115	80218.1		150710	103290				124537	179102	258800
P33992	P33992	MCM5_HUMAN	MCM5	DNA replication licensing factor MCM5	127785	152901	144071	98071.7	214822	177009	459046	122075	104151	356455				302391
P33993;P33993-3	P33993;P33993-3	MCM7_HUMAN	MCM7	DNA replication licensing factor MCM7	111873	133106	101982	102300	236306			126453	103227				159604	180536	253958
P34059	P34059	GALNS_HUMAN	GALNS	N-acetylgalactosamine-6-sulfatase	115716	95471.3	89107.1					56523.8	56715	53653			208684
P34096	P34096	RNAS4_HUMAN	RNASE4	Ribonuclease 4	34363.7	36516.4	20005.6	42318.2
P34741	P34741	SDC2_HUMAN	SDC2	Syndecan-2	92860.4	105679	72046.3	124204									185051
P34810;P34810-2;P34810-3	P34810;P34810-2;P34810-3	CD68_HUMAN	CD68	Macrosialin		269400	172820		98509.3	99895	70371.5	230539	258060	426479	644849	303022	139185
P34820;Q7Z5Y6	Q7Z5Y6;P34820	BMP8A_HUMAN;BMP8B_HUMAN	BMP8A;BMP8B	Bone morphogenetic protein 8B		123796	123902						139658	750398	277740	205767	167411		278654
P34896;P34896-2	P34896;P34896-2;P34896-3	GLYC_HUMAN	SHMT1	Serine hydroxymethyltransferase, cytosolic	309694	278178	307102	277822	448817	271311	155155	225462	218566	400694	202158	167060	389364	692632	96310
P34897;P34897-3	P34897;P34897-2;P34897-3	GLYM_HUMAN	SHMT2	Serine hydroxymethyltransferase, mitochondrial	699564	902261	891749	399263	988785	778000	726308	730389	620057	1073680	392248	1078050	1468010	1147220	1493060	1026690
P34913	P34913;P34913-2;P34913-3	HYES_HUMAN	EPHX2	Bifunctional epoxide hydrolase 2	195942	121727	183484	240597	233701	181772		221273	165697	197521	431022	610777	180308		208831
P34932	P34932	HSP74_HUMAN	HSPA4	Heat shock 70 kDa protein 4	615445	703618	593844	550459	730058	786255	777145	767911	787214	807020	400904	506176	734129	792265	718449	595427
P34949	P34949	MPI_HUMAN	MPI	Mannose-6-phosphate isomerase	156772	162087	140498	193255					84069.7	179797		218492	176981
P35030;P35030-2;P35030-3;P35030-4;P35030-5	P35030;P35030-2;P35030-3;P35030-4;P35030-5	TRY3_HUMAN	PRSS3	Trypsin-3	64572.8	107762	93199.6	91359.7	573393			50921.9			106281
P35052	P35052	GPC1_HUMAN	GPC1	Glypican-1	91317.7	240500	114421	84863.9	148489	273736	286341	318162	283211	637633			312288	86599.2
P35080	P35080	PROF2_HUMAN	PFN2	Profilin-2	105584	172869	95353.3	95013.9	80263.5			123308	17898				120031
P35080-2	P35080;P35080-2	PROF2_HUMAN	PFN2	Isoform IIb of Profilin-2	385921	757091	427451	393813	326734	538034	189503	516907	456922	1015920	573196	554247	595464	790608	584273
P35219	P35219	CAH8_HUMAN	CA8	Carbonic anhydrase-related protein	86138.4	182134	96688	107899	164019			644814	360682	381533			511755	307864
P35221	P26232;P35221;P26232-2;P26232-3;P26232-4;P26232-5;P26232-6;P35221-2;P35221-3	CTNA1_HUMAN	CTNNA1	Catenin alpha-1	940696	432967	1066450	1410910	528097		484396	488401	399145	377051	806700	672614	461714	574332	1136800
P35222	P35222	CTNB1_HUMAN	CTNNB1	Catenin beta-1	748457	292816	780356	1101290	500619	241814	276051	177319	209591	277928	495240	280529	281816	404710	655373
P35232	P35232;P35232-2	PHB1_HUMAN	PHB1	Prohibitin 1	1854140	2574210	1930050	1452720	2027270	2285030	2889820	2942170	2793360	2722770	1885850	2335910	4918740	1974240	2201860	1632780
P35237	P35237	SPB6_HUMAN	SERPINB6	Serpin B6	1184660	1009400	1529610	1392400	1042850	966740	1672230	1308290	1264120	1619900	1744070	1587020	1628580	1048410	487546	1462440
P35240;P35240-2;P35240-3;P35240-4;P35240-5;P35240-6;P35240-8	P35240;P35240-4;P35240-2;P35240-3;P35240-5;P35240-6;P35240-8	MERL_HUMAN	NF2	Merlin	34492.2	47349.9	56890.7	49348.5					33663.3
P35241	P35241;P35241-2;P35241-3;P35241-4;P35241-5	RADI_HUMAN	RDX	Radixin	1110350	765938	1317100	1884110	599724	1098110		493081	714956	455271	832551		428703	421433
P35244	P35244	RFA3_HUMAN	RPA3	Replication protein A 14 kDa subunit		435698	318457	254791	214519
P35247	P35247	SFTPD_HUMAN	SFTPD	Pulmonary surfactant-associated protein D	90235.2		82620.3	115059					110281		192527
P35249	P35249;P35249-2	RFC4_HUMAN	RFC4	Replication factor C subunit 4	174591	137262	119338	148116	183187			170416	99605.9	275282			127591
P35250;P35250-2	P35250;P35250-2	RFC2_HUMAN	RFC2	Replication factor C subunit 2	92449.7	75439.3	94108.2	90127.7	130663			117008	77242.9				94207.3
P35268	P35268	RL22_HUMAN	RPL22	Large ribosomal subunit protein eL22	2748810	3198980	2637830	2219570	4798550	1328460		3857140	2106870	2174110	2426410	3440020	3287780	2921180	3949670	4385210
P35269	P35269	T2FA_HUMAN	GTF2F1	General transcription factor IIF subunit 1	142048	103881	128377	125401	170071				116312					220841
P35270	P35270	SPRE_HUMAN	SPR	Sepiapterin reductase	421025	505705	435088	432548	298952	318812	185030	491490	536788	686571	530286	384470	879080	437710	214870
P35442	P35442	TSP2_HUMAN	THBS2	Thrombospondin-2	298120	390694	361488		421026			149898		797953		139901	440715	120503
P35475	P35475	IDUA_HUMAN	IDUA	Alpha-L-iduronidase	121100	38426.9	125038	96979	106354				87814.7		242529	159992	311240	198778
P35527	P35527	K1C9_HUMAN	KRT9	Keratin, type I cytoskeletal 9	5665470	8171590	8099030	9945740	48127000	6110620	14244600	15651300	8974690	12809900	25997700	43234800	12642000	33836600	26420100	79500400
P35542	P35542	SAA4_HUMAN	SAA4	Serum amyloid A-4 protein	493389	595758	466021	484733	393142				118612	1077910	500495	542561	206055
P35555	P35555	FBN1_HUMAN	FBN1	Fibrillin-1	546918	551012	553364	738085	1135050	296959	941155	956027	989988	7957840	2129500	3148430	906148	1215300	718248	2745590
P35573	P35573;P35573-2;P35573-3	GDE_HUMAN	AGL	Glycogen debranching enzyme	215170	163395	215890	270027	250900			63112.3	99620.4	206863	219496	232841	78376.6
P35579	P35579;P35579-2	MYH9_HUMAN	MYH9	Myosin-9	4377750	5222050	5821780	5868500	2252820	3920470	4613500	2686250	4323520	4259680	3127390	3417320	2462230	4275570	4909490	3216620
P35580	P35580;P35580-2;P35580-3;P35580-4;P35580-5	MYH10_HUMAN	MYH10	Myosin-10	778187	529355	1349120	1666320	316772	552323	670629	430816	428476	474781	1582210	1052680	322024	290512	374742
P35606;P35606-2	P35606;P35606-2	COPB2_HUMAN	COPB2	Coatomer subunit beta'	1030780	1325020	1025990	912324	711548	1163520	646145	1427530	1310420	1370890	711667	804142	904123	1320210	703967	979184
P35609;P35609-2	P35609;P35609-2	ACTN2_HUMAN	ACTN2	Alpha-actinin-2	90981.1		72681	83340.9	212125	114003		67034.4	209649	256882		338082	428136	74171.7
P35610	P35610;P35610-2;P35610-3	SOAT1_HUMAN	SOAT1	Sterol O-acyltransferase 1					183353				21385.9
P35611;P35611-2;P35611-3;P35611-6	P35611;P35611-2;P35611-3;P35611-4;P35611-5;P35611-6	ADDA_HUMAN	ADD1	Alpha-adducin	367659	341127	392408	535199	275360	280571		142204	231041	227082	334259	384950	147140	113555
P35612	P35612;P35612-2;P35612-3;P35612-4;P35612-8;P35612-9	ADDB_HUMAN	ADD2	Beta-adducin	177313	266280	187586	246641	230692		132509		129479	163589
P35613;P35613-2	P35613;P35613-2;P35613-3;P35613-4	BASI_HUMAN	BSG	Basigin	373646	802212	385981	275145	312242	657298	422595	678992	556136	787490	519084	327912	1127630	738334	246865	423025
P35625	P35625	TIMP3_HUMAN	TIMP3	Metalloproteinase inhibitor 3	263255	3937070	648738	295601	213515	637155	519074	961343	703691	6255110	548415	593605	1243220	168686
P35637;P35637-2	P35637;P35637-2	FUS_HUMAN	FUS	RNA-binding protein FUS	1006230	735915	852374	830333	1204670	300096	358596	345505	329765	180468	419060	746394	355138	924540	1360050	1200740
P35658;P35658-2;P35658-3;P35658-4;P35658-5	P35658;P35658-2;P35658-3;P35658-4;P35658-5	NU214_HUMAN	NUP214	Nuclear pore complex protein Nup214	224310	266156	222489	222273	178439	659898	288147	199736	311317	464494			285304	242893
P35659	P35659;P35659-2	DEK_HUMAN	DEK	Protein DEK	3281200	2129130	2431710	3146760	2576160	3477470	3256480	1333930	1461440	1653190		2589350	1210590	2504740	7046890	4129770
P35711;P35711-2;P35711-4;P35711-5;P35712;P35712-2;P35712-3;P35712-4	P35711;P35712;P35711-4;P35711-2;P35711-5;P35712-2;P35712-3;P35712-4	SOX5_HUMAN;SOX6_HUMAN	SOX5;SOX6	Transcription factor SOX-5		87834.4					130728
P35749	P35749;P35749-2;P35749-3;P35749-4	MYH11_HUMAN	MYH11	Myosin-11	412532	173386	807805	959705	171220	167787	170470		200180	1265640	658978	1095930	202300	387295
P35749-3	P35749-3;P35749-4	MYH11_HUMAN	MYH11	Isoform 3 of Myosin-11	41378.6		84105	105387								112023
P35754	P35754	GLRX1_HUMAN	GLRX	Glutaredoxin-1	251559	272270	199420	284099	281229		67438.3	205148	188297	278993	214159	244446	383404
P35813;P35813-3	O75688;P35813;O75688-2;O75688-4;O75688-5;P35813-2;P35813-3	PPM1A_HUMAN	PPM1A	Protein phosphatase 1A	261767	219653	248635	283703	222811			294139	219037	91735.7	372351	225175	280530	197080
P35858;P35858-2	P35858;P35858-2	ALS_HUMAN	IGFALS	Insulin-like growth factor-binding protein complex acid labile subunit	281010	752529	236630	302258	239313				159965	1294380	421119	417160	218742
P35869	P35869	AHR_HUMAN	AHR	Aryl hydrocarbon receptor	140735	114279	131513	137117	124385			96658.5	87978.1				103462	146929
P35908	P35908	K22E_HUMAN	KRT2	Keratin, type II cytoskeletal 2 epidermal	5735370	4947440	6372260	3998840	26985000	11215600	20253400	31472900	15821300	23552800	45987800	72263200	11176100	34321600	51996800	103304000
P35914	P35914;P35914-2;P35914-3	HMGCL_HUMAN	HMGCL	Hydroxymethylglutaryl-CoA lyase, mitochondrial	477973	646415	498881	444549	407391	641501	673008	563894	497192	672561	396167	466452	446433	199168	346559	298732
P35998	P35998;P35998-2	PRS7_HUMAN	PSMC2	26S proteasome regulatory subunit 7	573150	753169	555995	536063	762898	837534	603835	602797	708548	761928	332017	408144	605419	564659	509705
P36222	P36222	CH3L1_HUMAN	CHI3L1	Chitinase-3-like protein 1	68837.9	438289	81121.2	126622	286042		712571	165937	202531	563346
P36269;P36269-2;P36269-3	P36269;P36269-2;P36269-3	GGT5_HUMAN	GGT5	Glutathione hydrolase 5 proenzyme	59270.2	99538.4	54327.9	46699	61355.9			93060.6	139344	436321
P36382	P36382	CXA5_HUMAN	GJA5	Gap junction alpha-5 protein	15813.5			46942.5
P36404	P36404	ARL2_HUMAN	ARL2	ADP-ribosylation factor-like protein 2	350526	393726	376230	371621	349756			322877	346153	542583	472101	293591	544516	533042	341946
P36405	P36405	ARL3_HUMAN	ARL3	ADP-ribosylation factor-like protein 3	283264	219072	293298	316005	208862		361748	196934	190086	201501	415888		398692	110186	196012
P36406;P36406-2;P36406-3	P36406;P36406-2;P36406-3	TRI23_HUMAN	TRIM23	E3 ubiquitin-protein ligase TRIM23	276102	320523		316460	453098					288253
P36507	P36507;Q02750;Q02750-2	MP2K2_HUMAN	MAP2K2	Dual specificity mitogen-activated protein kinase kinase 2	500011	605022	475989	493960	520028	404722	553330	402174	353011	768402	344049	440526	529605	455679	416971
P36542	P36542;P36542-2	ATPG_HUMAN	ATP5F1C	ATP synthase subunit gamma, mitochondrial	707933	744472	656908	707085	704437	566829	541570	419273	415733	550582	520282	866126	766955	431377	779432	769052
P36542-2	P36542-2	ATPG_HUMAN	ATP5F1C	Isoform Heart of ATP synthase subunit gamma, mitochondrial	85789.2	63844.6	61224.3	105448					11101.3				9841.5
P36543	P36543;P36543-2	VATE1_HUMAN	ATP6V1E1	V-type proton ATPase subunit E 1	527447	643294	498060	527423	755315	712561	664038	694951	623154	586688	373659	429761	660357	839283	807967	485437
P36551	P36551	HEM6_HUMAN	CPOX	Oxygen-dependent coproporphyrinogen-III oxidase, mitochondrial	267279	395112	282543	173946	271612	366602	223834	273100	179141	282137			368507	318840
P36575;P36575-2	P36575;P36575-2	ARRC_HUMAN	ARR3	Arrestin-C	60691.6	23499.4	60973.6	72004.6					101318
P36578	P36578	RL4_HUMAN	RPL4	Large ribosomal subunit protein uL4	1511920	1583920	1485570	1139710	2470760	522725	788954	717949	617500	668427	472003	1015780	666925	1480770	1770220	1595780
P36776;P36776-2	P36776;P36776-2;P36776-3	LONM_HUMAN	LONP1	Lon protease homolog, mitochondrial	761795	924542	772733	668558	668580	741317	599214	604123	599757	806453	273257	303917	710902	686728	470171
P36871	P36871;P36871-2;P36871-3	PGM1_HUMAN	PGM1	Phosphoglucomutase-1	1712860	674968	1743250	2130340	1354770	803821	778861	739681	705607	1205880	2559630	1789100	1566000	854992	544660	1274000
P36873;P36873-2	P36873;P36873-2	PP1G_HUMAN	PPP1CC	Serine/threonine-protein phosphatase PP1-gamma catalytic subunit	129563	115118	135555	151171	83843.8								162655
P36915	P36915;P36915-2	GNL1_HUMAN	GNL1	Guanine nucleotide-binding protein-like 1	259030	267534	264046	313682	241672	281550		245602	255330	426234	312292		202243	268582
P36952	P36952;P36952-2	SPB5_HUMAN	SERPINB5	Serpin B5					510816										340056
P36955	P36955	PEDF_HUMAN	SERPINF1	Pigment epithelium-derived factor	670671	388721	682199	537911	854684				220946	622609	776315	1166270	1520750	838506	443265	986215
P36957	P36957;P36957-2	ODO2_HUMAN	DLST	Dihydrolipoyllysine-residue succinyltransferase component of 2-oxoglutarate dehydrogenase complex, mitochondrial	1578970	1589800	1408880	1393410	1659280	1443310	1397520	1659910	1123880	1663630	1200270	1739760	1559160	1304080	1898450	1229560
P36959	P36959	GMPR1_HUMAN	GMPR	GMP reductase 1	134321	203999	117848	141104	205824			97939.8	103382	178032				125544	482923
P36969;P36969-2	P36969;P36969-2	GPX4_HUMAN	GPX4	Phospholipid hydroperoxide glutathione peroxidase GPX4	170415	187814	156512	156132	145479				72625.7			150131	107813
P37023	P37023	ACVL1_HUMAN	ACVRL1	Activin receptor type-1-like	498598		563520	842689
P37108	P37108	SRP14_HUMAN	SRP14	Signal recognition particle 14 kDa protein	436463	234756	424856	420751	468176	187124	141327	117570	119122	178431	366104	444990	351235	258498	541763	428158
P37198	P37198	NUP62_HUMAN	NUP62	Nuclear pore glycoprotein p62	126417	163549	111082	110855			136288		120487				280186
P37235	P37235	HPCL1_HUMAN	HPCAL1	Hippocalcin-like protein 1	1271850	1620940	1547180	1350240	1086420	2724410	2031100	2184630	1695480	1059630	847467	727139	1506270	2218690
P37268;P37268-2;P37268-5	P37268;P37268-2;P37268-3;P37268-4;P37268-5	FDFT_HUMAN	FDFT1	Squalene synthase	143413	163510	156277	98190.6	445903	172978	184773	273611	233402		152058	107919	236230	395652
P37802	P37802;P37802-2	TAGL2_HUMAN	TAGLN2	Transgelin-2	3131530	1715560	3112350	3448660	3697930	3616140	2564500	4590220	3539960	2455570	11047900	8301730	7278830	7048030	7147550	7044100
P37837	P37837;P37837-2	TALDO_HUMAN	TALDO1	Transaldolase	2493110	2186520	2237830	2097180	3042470	2057290	1842560	2661650	1787400	1569690	1995980	2961360	2741460	2725500	2056010	1724410
P37840;P37840-2	P37840;P37840-2;P37840-3	SYUA_HUMAN	SNCA	Alpha-synuclein	274983	344901	302375	262538	456892	270414	384805	361421	288207		302688		414856	428689	465333
P38117	P38117	ETFB_HUMAN	ETFB	Electron transfer flavoprotein subunit beta	1170820	955173	1201420	1025440	1422200	916461	1070470	1210050	1025210	1157110	1343050	1809470	2226210	1490000	1626180	1387350
P38159-2	P38159;P38159-2	RBMX_HUMAN	RBMX	Isoform 2 of RNA-binding motif protein, X chromosome	1899180	1190500	1744560	1597660	2195780	2285960	1801730	989845	1396390	640909	924522	1586610	1038010	1948540	1677320	2372020
P38435;P38435-2	P38435;P38435-2	VKGC_HUMAN	GGCX	Vitamin K-dependent gamma-carboxylase		247468						107904	138275
P38571;P38571-2	P38571;P38571-2	LICH_HUMAN	LIPA	Lysosomal acid lipase/cholesteryl ester hydrolase	116180	132220	98378.1	116679				124456	82329.2
P38606;P38606-2	P38606;P38606-2	VATA_HUMAN	ATP6V1A	V-type proton ATPase catalytic subunit A	1014010	1308180	951256	849507	1424590	1340930	1262730	1345530	1404310	1648730	967775	868939	1665570	1940770	1758990	1141630
P38646	P38646	GRP75_HUMAN	HSPA9	Stress-70 protein, mitochondrial	1805600	3266680	1924330	1186080	1852000	2498250	3202470	4033650	3674120	3306390	1043200	1099930	2078300	2900800	2184930	2170520
P38919	P38919	IF4A3_HUMAN	EIF4A3	Eukaryotic initiation factor 4A-III	1053050	1054230	982494	943707	1202880	954067	915620	805801	801514	994877	1039730	1503100	1152940	956787	1430310	1715830
P38935	P38935	SMBP2_HUMAN	IGHMBP2	DNA-binding protein SMUBP-2	46780.6	34326.2	40215	56120.8
P38936	P38936	CDN1A_HUMAN	CDKN1A	Cyclin-dependent kinase inhibitor 1	10878.8	59782.3	11384.9	7013.37			105431	91416.6	75678				68976.9
P39019	P39019	RS19_HUMAN	RPS19	Small ribosomal subunit protein eS19	1925850	1658820	1911110	1460220	3118320	1452670	1681750	1855190	1720880	740203	1504300	2134220	2839640	2077960	2319390	1969300
P39023	P39023	RL3_HUMAN	RPL3	Large ribosomal subunit protein uL3	1230780	1285390	1037410	950406	1999380	848653	1032200	900099	682924	1115360	516821	1390620	938522	1268570	2210320	1932020
P39059	P39059	COFA1_HUMAN	COL15A1	Collagen alpha-1(XV) chain	237213	156191	233172	212662	236381			146518	136132	518789	494998	1151420	295501	464194		1014710
P39060;P39060-1;P39060-2	P39060;P39060-1;P39060-2	COIA1_HUMAN	COL18A1	Collagen alpha-1(XVIII) chain	1483680	1445590	1489620	1690670	770381	2466060	1393990	2203220	1541590	2328720	3256660	2079370	1785150	1049530	670741	1270010
P39210	P39210	MPV17_HUMAN	MPV17	Protein Mpv17	56250.4	53622.3	33927.8						177496				235850
P39656;P39656-3	P39656;P39656-2;P39656-3	OST48_HUMAN	DDOST	Dolichyl-diphosphooligosaccharide--protein glycosyltransferase 48 kDa subunit	1036550	1272250	937658	914059	582537	740202	1444970	1297670	1190340	1718560	912334	831095	1591420	933160	410385
P39687	P39687;O43423	AN32A_HUMAN	ANP32A	Acidic leucine-rich nuclear phosphoprotein 32 family member A	822705	395226	793861	814955	936726	484752	612782	682738	705381	458051	1365190	1322270	934075	1350190	1622920	1348330
P39748	P39748;P39748-2	FEN1_HUMAN	FEN1	Flap endonuclease 1	181342	190485	160002	139272	472058		168732	106599	142627	133854		122779	150739	301739	197590
P39880-9;Q13948;Q13948-10;Q13948-2	Q13948;P39880-9;Q13948-10;Q13948-2;Q13948-9	CASP_HUMAN;CUX1_HUMAN	CUX1	Isoform 11 of Homeobox protein cut-like 1	91497.2	108153	105776	107696					115313
P39900	P39900	MMP12_HUMAN	MMP12	Macrophage metalloelastase		373484	47340.4				185293	213351	91998.3	1250340			203234
P40121	P40121;P40121-2	CAPG_HUMAN	CAPG	Macrophage-capping protein	2262680	876551	1955010	2085700	1752890	574859	597842	870741	725161	1626770	2395010	3617820	1573020	731535	2252390	3937490
P40123;P40123-2	P40123;P40123-2	CAP2_HUMAN	CAP2	Adenylyl cyclase-associated protein 2	94538.6	101265	100290	121593		88703		93432.2	117193				109012
P40199	P40199	CEAM6_HUMAN	CEACAM6	Carcinoembryonic antigen-related cell adhesion molecule 6	434311	297075	379683	580736						531198	1002170		871380
P40222	P40222	TXLNA_HUMAN	TXLNA	Alpha-taxilin	237520	225266	256976	263867	288113			678194	282453				299141	403948
P40227	P40227;P40227-2	TCPZ_HUMAN	CCT6A	T-complex protein 1 subunit zeta	1301800	1654330	1272120	1186020	1361630	1056090	1355890	1079390	1190030	997596	843523	1067170	983376	1168200	1437940	1228840
P40261	P40261	NNMT_HUMAN	NNMT	Nicotinamide N-methyltransferase	516822	1295490	479298	234328	714023	1789760	2530290	1882510	1423960	2237290		1171400	951928	1205000		1053810
P40306	P40306	PSB10_HUMAN	PSMB10	Proteasome subunit beta type-10	336948	89297.8	272384	340382	290468				80736.3		439806	490835	321620		126272
P40424;P40424-2;P40424-3	P40424;P40425;P40424-2;P40424-3	PBX1_HUMAN	PBX1	Pre-B-cell leukemia transcription factor 1	88043.7		85970.9	119680
P40429	P40429;Q6NVV1	RL13A_HUMAN	RPL13A	Large ribosomal subunit protein uL13	881388	937224	885118	693761	1954320	749914	1201360	1112130	851575	692064	886066	1551640	1352810	1403580	1568540	1690140
P40616;P40616-2	P40616;P40616-2	ARL1_HUMAN	ARL1	ADP-ribosylation factor-like protein 1	519052	869366	497237	478132	586200		1251830	836768	520324	526699	669997	313594		463289		370069
P40763;P40763-2;P40763-3	P40763;P40763-2;P40763-3	STAT3_HUMAN	STAT3	Signal transducer and activator of transcription 3	493900	313860	453482	590774	392347	179343	238404	253350	214955						491449	344836
P40818;P40818-2	P40818;P40818-2	UBP8_HUMAN	USP8	Ubiquitin carboxyl-terminal hydrolase 8	106018	75309.8	111594	98229.8	77193.9			38252.1	63727.1					44319.7
P40925;P40925-3	P40925;P40925-2;P40925-3	MDHC_HUMAN	MDH1	Malate dehydrogenase, cytoplasmic	1636830	1535170	1714500	1387770	1787120	1315420	818871	1847510	1409690	1376350	1256390	2425900	2210320	1908670	1270270	1390780
P40926	P40926;P40926-2	MDHM_HUMAN	MDH2	Malate dehydrogenase, mitochondrial	2846840	2978300	2696050	2113180	2628450	3038820	4175120	4098550	2791010	1768840	1892260	2804550	4381470	2843380	3144830	1891970
P40937;P40937-2	P40937;P40937-2	RFC5_HUMAN	RFC5	Replication factor C subunit 5	169936	158704	158878	175278	197645				156534				517715	108830
P40938;P40938-2	P40938;P40938-2	RFC3_HUMAN	RFC3	Replication factor C subunit 3	50712.5	28540.5	46500.7	49412.8					75364.7				40626.9
P40939	P40939	ECHA_HUMAN	HADHA	Trifunctional enzyme subunit alpha, mitochondrial	959114	1163350	964704	868093	861192	1397560	1256380	1080830	1131220	994568	530000	684977	650457	969234	1159430	636556
P40967;P40967-2;P40967-4;P40967-5	P40967;P40967-2;P40967-3;P40967-4;P40967-5	PMEL_HUMAN	PMEL	Melanocyte protein PMEL		202438			469647			220570	110725	343734				192052	633500
P41091	P41091	IF2G_HUMAN	EIF2S3	Eukaryotic translation initiation factor 2 subunit 3	737996	1014500	716006	656960	996773	1098300	1095070	1211600	1010760	1235750	625960	506119	886666	819765	634296
P41212	P41212	ETV6_HUMAN	ETV6	Transcription factor ETV6	53056.2		44342.5	33674.7	75651				11111.2
P41214	P41214	EIF2D_HUMAN	EIF2D	Eukaryotic translation initiation factor 2D	95749.6	108081	92799.4	98015	112835				104833				47983.4
P41217;P41217-2;P41217-3	P41217;P41217-2;P41217-3	OX2G_HUMAN	CD200	OX-2 membrane glycoprotein	73592.4		67113	105181
P41218	P41218	MNDA_HUMAN	MNDA	Myeloid cell nuclear differentiation antigen	337681	411444	307318	417429	199303				143512	558484	220917	295104		106630
P41222	P41222	PTGDS_HUMAN	PTGDS	Prostaglandin-H2 D-isomerase	116135	78972.5	111867	151952	182626			210852	126929		512460
P41223;P41223-2	P41223;P41223-2	BUD31_HUMAN	BUD31	Protein BUD31 homolog	150159	158466	163389	144996	201274
P41226	P41226	UBA7_HUMAN	UBA7	Ubiquitin-like modifier-activating enzyme 7	151783	103587	144571	183013	155260				103339		238185			81362.2
P41227;P41227-2	P41227;P41227-2	NAA10_HUMAN	NAA10	N-alpha-acetyltransferase 10	128150	163733	117332	119633	134539			106221	85254.9				97435.9
P41236;Q6NXS1	P41236;Q6NXS1	IPP2B_HUMAN;IPP2_HUMAN	PPP1R2;PPP1R2B	Protein phosphatase inhibitor 2	32604.3		24716.6	25412.8									131537
P41240	P41240	CSK_HUMAN	CSK	Tyrosine-protein kinase CSK	272644	215977	273985	277772	301649	228408	184842	144105	143032	261368	163412	546703	240078	263922	212142	590579
P41250-2	P41250;P41250-2	GARS_HUMAN	GARS1	Isoform 2 of Glycine--tRNA ligase	562190	676558	582514	378674	790100	706596	455387	455356	554847	794026	255957	453611	904249	806012	358229	557790
P41252	P41252	SYIC_HUMAN	IARS1	Isoleucine--tRNA ligase, cytoplasmic	531679	834196	550258	412649	574334	809925	812469	523797	643540	652302	208126		465730	671746	456085
P42025	P42025	ACTY_HUMAN	ACTR1B	Beta-centractin	316523	235998	256217	386222									155117
P42126;P42126-2	P42126;P42126-2	ECI1_HUMAN	ECI1	Enoyl-CoA delta isomerase 1, mitochondrial	274595	147703	235070	267164	194675			63539.8	214996		307839	199860	330828
P42166	P42166	LAP2A_HUMAN	TMPO	Lamina-associated polypeptide 2, isoform alpha	99750	62116.3	84942.7	98820.2					90882.7
P42167	P42167;P42167-2	LAP2B_HUMAN	TMPO	Lamina-associated polypeptide 2, isoforms beta/gamma	915403	294613	927565	1046970	492693	164688		255055	274441	208747	768895	1290770	358465	477078	910022	1258220
P42167-2	P42167-2	LAP2B_HUMAN	TMPO	Isoform Gamma of Lamina-associated polypeptide 2, isoforms beta/gamma	74609.5	94014.2	66382.8	94519.5
P42224	P42224;P42224-2	STAT1_HUMAN	STAT1	Signal transducer and activator of transcription 1-alpha/beta	768906	874821	780023	888389	1028810	349389	499802	521675	950938	805614	193597	337994	407792	869047		1388810
P42226	P42226;P42226-2;P42226-3	STAT6_HUMAN	STAT6	Signal transducer and activator of transcription 6	322142	223217	317997	388545	453960			161460	258715		236855	324828	200430	387275
P42229;P42229-2	P42229;P42229-2	STA5A_HUMAN	STAT5A	Signal transducer and activator of transcription 5A	134587		141261	140630	183549			677119	102734
P42285	P42285	MTREX_HUMAN	MTREX	Exosome RNA helicase MTR4	146197	136635	147959	161201	220432	218173	207060	168106	135352			205377	79511.9	138907	257741
P42330	P42330;P52895;Q04828;P42330-2	AK1C3_HUMAN	AKR1C3	Aldo-keto reductase family 1 member C3	988754	322621	951935	1482970	766474				128437	514177	1310520	559934	596982	134340
P42331;P42331-3;P42331-4;P42331-5;P42331-6	P42331;P42331-2;P42331-3;P42331-4;P42331-5;P42331-6	RHG25_HUMAN	ARHGAP25	Rho GTPase-activating protein 25	205290	145408	224974	245363	151141		174215		50253.5	398535		611551	116935			507829
P42345	P42345	MTOR_HUMAN	MTOR	Serine/threonine-protein kinase mTOR	182347	257652	185633	187364	141043	346330	249136	186869	189567	301714			164094	253665
P42356	P42356	PI4KA_HUMAN	PI4KA	Phosphatidylinositol 4-kinase alpha	153289	180475	171383	182894	150132			190743	173975	240740			173136	163266
P42357	P42357;P42357-3	HUTH_HUMAN	HAL	Histidine ammonia-lyase		42734.8			281613			224642	206530				44281.5	227802	296121	703929
P42566	P42566;P42566-2	EPS15_HUMAN	EPS15	Epidermal growth factor receptor substrate 15	282036	273392	274937	305191	321878		85758.4	294820	219790	232798			201147	378121	332331
P42574	P42574	CASP3_HUMAN	CASP3	Caspase-3	148840	169400	148420	125823	176015	232446	182407	261291	170422	276400		286253	335288	252858	186301
P42677	P42677;Q71UM5	RS27_HUMAN	RPS27	Small ribosomal subunit protein eS27	254800	242911	230461	233892	447733			247188	214857		218419	573380	302713	553885
P42684;P42684-5;P42684-6;P42684-7	P42684;P42684-5;P42684-6;P42684-7;P42684-8	ABL2_HUMAN	ABL2	Tyrosine-protein kinase ABL2	48587.7	73553.7	55890.9	75096.2		58567.3	67578.5	117019	78048.1				59123.3	52842.3
P42685;P42685-2	P42685;P42685-2	FRK_HUMAN	FRK	Tyrosine-protein kinase FRK	253352	161014	220774	247447					83727.7	187364		432319	131677	154754
P42694	P42694;P42694-2	HELZ_HUMAN	HELZ	Probable helicase with zinc finger domain	81221.3	94516.9	61075	76014.8		180379	150132	118104	111944				88184.5
P42696	P42696	RBM34_HUMAN	RBM34	RNA-binding protein 34	167896	272884	155086	135680		163075	125420	64155.7	118745				64614.9
P42702	P42702	LIFR_HUMAN	LIFR	Leukemia inhibitory factor receptor	122793		90694.4	144634					83872.6		1145560
P42704	P42704	LPPRC_HUMAN	LRPPRC	Leucine-rich PPR motif-containing protein, mitochondrial	741028	1075790	817182	528438	777892	988140	943581	971270	839845	753333	335026	402879	729878	938875	814544	781274
P42765	P42765	THIM_HUMAN	ACAA2	3-ketoacyl-CoA thiolase, mitochondrial	828535	376170	806304	964985	912168	471215	397327	483591	448028	402172	919049	639762	602832	501830	738444	647079
P42766	P42766	RL35_HUMAN	RPL35	Large ribosomal subunit protein uL29	1603880	1423980	1607350	1140170	3225260	643072	416102	643862	774868	435769	640178	857044	638400	1074850	1258590	1317430
P42768	P42768	WASP_HUMAN	WAS	Actin nucleation-promoting factor WAS	157949	71838.4	135345	150201	185329				85955.5	192052		532292	191141
P42785	P42785;P42785-2	PCP_HUMAN	PRCP	Lysosomal Pro-X carboxypeptidase	568482	414187	503290	593500	887286	274916	460166	475410	273968	441379	623986	651560	743997	454928	362266	731057
P42858	P42858	HD_HUMAN	HTT	Huntingtin	197767	231423	191573	217168	225487		736154	284156	208674		300443		196585	196741
P42892;P42892-2;P42892-3;P42892-4	P42892;P42892-2;P42892-3;P42892-4	ECE1_HUMAN	ECE1	Endothelin-converting enzyme 1	202221	216601	188867	248615		322606	286798		130325
P42898;P42898-2	P42898;P42898-2	MTHR_HUMAN	MTHFR	Methylenetetrahydrofolate reductase (NADPH)	136044	131090	135773	97378.7	101731		90875.8	255546	155776	303867			167091	77823.7
P43003;P43003-2	P43003;P48664;P43003-2;P48664-2	EAA1_HUMAN	SLC1A3	Excitatory amino acid transporter 1	295111	130433							117059
P43007	P43007	SATT_HUMAN	SLC1A4	Neutral amino acid transporter A								145510	173668	373954				175340
P43034	P43034;P43034-2	LIS1_HUMAN	PAFAH1B1	Platelet-activating factor acetylhydrolase IB subunit beta	436824	442150	408282	493675	361566	217588	188371	199476	225180	436606	290985	291733	205132	287132	234480	464877
P43121	P43121	MUC18_HUMAN	MCAM	Cell surface glycoprotein MUC18	343894	756149	346782	413494	226377	1427840	2277600	1291780	1263110	2057830	914618	892844	462321	335061	199067
P43155;P43155-2	P43155;P43155-2	CACP_HUMAN	CRAT	Carnitine O-acetyltransferase	214887	394373	204126	183228	456759	457990	293781	342708	285307	299925		123341	240970	191232
P43243	P43243;P43243-2	MATR3_HUMAN	MATR3	Matrin-3	1008810	888208	915003	932375	1025790	1001230	1015570	774363	835516	725997	819700	832300	671987	930697	1073230	1026190
P43246	P43246;P43246-2	MSH2_HUMAN	MSH2	DNA mismatch repair protein Msh2	97176.8	79502	79320.1	101028	130366			112000	97663.8				51205		220917
P43250-2	P43250;P43250-2;P43250-3	GRK6_HUMAN	GRK6	Isoform GRK6B of G protein-coupled receptor kinase 6	81790.9	106736	72362.6	74071.6				109108	118956			168261	137583
P43304	P43304;P43304-2	GPDM_HUMAN	GPD2	Glycerol-3-phosphate dehydrogenase, mitochondrial	897410	1438490	965637	894045	656697	1186170	1320830	1275570	1269390	1159290	630265	505701	1220690	1111280	777680
P43307	P43307;P43307-2	SSRA_HUMAN	SSR1	Translocon-associated protein subunit alpha	495377	609471	462781	367578	420840	491340	254820	1063310	805833	628475	556423	564470	834395	541654	450522	804625
P43353	P43353;P43353-2	AL3B1_HUMAN	ALDH3B1	Aldehyde dehydrogenase family 3 member B1	304433	135554	295405	411732				93386.5	124271	387323	1243290	231129	216140
P43378	P43378	PTN9_HUMAN	PTPN9	Tyrosine-protein phosphatase non-receptor type 9	102712	109533	95199.6	115248	144200		110294		81236					171023
P43405	P43405;P43405-2	KSYK_HUMAN	SYK	Tyrosine-protein kinase SYK	170940	199457	158657	177435	143977							290329
P43487;P43487-2	P43487;P43487-2	RANG_HUMAN	RANBP1	Ran-specific GTPase-activating protein	332691	296266	343353	282160	401681	211031	230294	208158	286862	242639	227398	232546	265500	435628	301588	352311
P43490	P43490	NAMPT_HUMAN	NAMPT	Nicotinamide phosphoribosyltransferase	1379930	2121060	1402370	1065520	1713410	1141070	2307780	1492510	1502150	1992170	465651	550987	830869	1732790	950392	961999
P43652	P43652	AFAM_HUMAN	AFM	Afamin	252673	111107	207592	267771	208044						196268	487317
P43686	P43686;P43686-2	PRS6B_HUMAN	PSMC4	26S proteasome regulatory subunit 6B	671367	911401	647586	544629	935128	999422	1083590	1012100	1013970	819812	492473	667842	822299	666038	673040
P43699;P43699-3	P43699;P52952;Q9H2Z4;P43699-3	NKX21_HUMAN	NKX2-1	Homeobox protein Nkx-2.1	108329		96329.5	140908
P43897	P43897;P43897-2	EFTS_HUMAN	TSFM	Elongation factor Ts, mitochondrial	103918	90948.3	106494	95922.5					107770
P45381	P45381	ACY2_HUMAN	ASPA	Aspartoacylase	73919.6		67594.2	97265.6
P45880;P45880-1;P45880-2	P45880;P45880-1;P45880-2	VDAC2_HUMAN	VDAC2	Voltage-dependent anion-selective channel protein 2	1305160	1910910	1269880	1278910	1283300	1412440	1385970	1375890	901037	1369940	1223130	1632610	1769030	852209	1312330	951925
P45954	P45954;P45954-2	ACDSB_HUMAN	ACADSB	Short/branched chain specific acyl-CoA dehydrogenase, mitochondrial	472502	410279	430974	444043	295492	289128	165499	328384	240348	273114		286956	300813	296609
P45973	P45973	CBX5_HUMAN	CBX5	Chromobox protein homolog 5	57601.2	23682.3		75180.4
P45974;P45974-2	P45974;P45974-2	UBP5_HUMAN	USP5	Ubiquitin carboxyl-terminal hydrolase 5	460930	524913	413334	463958	588396	556018	637988	469053	468072	562216	458630	475241	452821	678081	524679	620641
P45984;P45984-2;P45984-3;P45984-4	P45984;P45984-2;P45984-3;P45984-4	MK09_HUMAN	MAPK9	Mitogen-activated protein kinase 9	98843.4	102184	104268	122805	102990				99445			130141	112661
P45985;P45985-2	P45985;P45985-2	MP2K4_HUMAN	MAP2K4	Dual specificity mitogen-activated protein kinase kinase 4	105844	110051	102861	129734	51494.1				109613
P46019	P46019	KPB2_HUMAN	PHKA2	Phosphorylase b kinase regulatory subunit alpha, liver isoform	115289	147989	138261	130323					65863.8	147586
P46020;P46020-2;P46020-3	P46020;P46020-2;P46020-3	KPB1_HUMAN	PHKA1	Phosphorylase b kinase regulatory subunit alpha, skeletal muscle isoform		114828							61543
P46060	P46060	RAGP1_HUMAN	RANGAP1	Ran GTPase-activating protein 1	277551	338914	273858	237091	344207	453687	418975	316947	381478	270002	301964	261695	322113	429769	372075
P46063	P46063	RECQ1_HUMAN	RECQL	ATP-dependent DNA helicase Q1	809698	835515	765160	766820	811031	602157	470622	458483	511893	618594	310800	666945	274946	604615	359507	461797
P46087;P46087-4	P46087;P46087-2;P46087-4	NOP2_HUMAN	NOP2	28S rRNA (cytosine(4447)-C(5))-methyltransferase	255485	321397	287969	165406	255841	340808	385121	386327	307777	443067			291178	372879
P46100;P46100-2;P46100-3;P46100-4;P46100-5	P46100;P46100-2;P46100-3;P46100-4;P46100-5	ATRX_HUMAN	ATRX	Transcriptional regulator ATRX	71251.8	26887.7	59919.7	78770.1					103343
P46108-2	P46108-2	CRK_HUMAN	CRK	Isoform Crk-I of Adapter molecule crk	497976	283161	455922	597015	380321	262648	280205	248957	352361	310136	904487	364481	636997	359968	222503
P46109	P46109	CRKL_HUMAN	CRKL	Crk-like protein	278523	258758	395264	463442	226046			136269	131233	829396	210703	406191	213217	204016
P46199	P46199	IF2M_HUMAN	MTIF2	Translation initiation factor IF-2, mitochondrial	111461	136840	133139	175990	115815		147995		144001	440596				140015
P46379;P46379-2;P46379-3	P46379;P46379-2;P46379-3;P46379-4;P46379-5	BAG6_HUMAN	BAG6	Large proline-rich protein BAG6	244189	275769	217988	251776	314390			424455	364817	365336	417750		408275	306358
P46439	P09488;P46439;P09488-2	GSTM5_HUMAN	GSTM5	Glutathione S-transferase Mu 5	65167.9			73366.2
P46459	P46459;P46459-2	NSF_HUMAN	NSF	Vesicle-fusing ATPase	513449	736445	519004	580088	488651	482261	434118	471982	522357	650418	388791	388612	360399	335557
P46734	P46734;P46734-2;P46734-3	MP2K3_HUMAN	MAP2K3	Dual specificity mitogen-activated protein kinase kinase 3	184249	282402	190735	192841	231077	294574	374065	305102	267953	500963		302789	330513	288454
P46736;P46736-2;P46736-3	P46736;P46736-2;P46736-3;P46736-5	BRCC3_HUMAN	BRCC3	Lys-63-specific deubiquitinase BRCC36	83093.7	62186	72212.1	96293					66344.9
P46776	P46776	RL27A_HUMAN	RPL27A	Large ribosomal subunit protein uL15	4942530	3849780	5582510	3400910	9582740	349563	810986	1679780	2004910	3380400	1451740	3456290	1739740	4545830	3828520	4974390
P46777	P46777	RL5_HUMAN	RPL5	Large ribosomal subunit protein uL18	909325	868730	856621	735530	1551380	647105	865087	720409	565407	1308570	963505	1468430	725035	1298160	1362130	1792780
P46778	P46778	RL21_HUMAN	RPL21	Large ribosomal subunit protein eL21	651288	623065	595058	509777	1322700	253742	356075	191992	113601	344868	220527	554434	268036	554872	1028860	1114510
P46779	P46779;P46779-2;P46779-3;P46779-4;P46779-5	RL28_HUMAN	RPL28	Large ribosomal subunit protein eL28	1225460	1222320	1184770	1029570	2283940	703889	1102420	1194000	821250	1641630	1165760	1937320	1806920	1681620	2583510	1689440
P46781	P46781	RS9_HUMAN	RPS9	Small ribosomal subunit protein uS4	3089050	3575230	3024080	2187310	5296660	2144800	3520030	4415600	3370410	4489700	3529600	4645890	4784280	4630230	4174970	4245620
P46782	P46782	RS5_HUMAN	RPS5	Small ribosomal subunit protein uS7	2037220	2060150	2009270	1529350	3823000	1799660	1765500	3186220	2380360	1832420	2585910	2691180	3539630	2783460	2416170	3030280
P46783	P46783;Q9NQ39	RS10_HUMAN	RPS10	Small ribosomal subunit protein eS10	1210780	936945	1181100	1036720	1876310	1177920	1267100	1346420	1254550	752840	1937120	1298990	1558960	1311940	2183050
P46821	P46821	MAP1B_HUMAN	MAP1B	Microtubule-associated protein 1B	248177	848560	209843	137770	328800	706976	1016120	647117	746236	665642	155456	320322	444349	392849
P46926	P46926;P46926-2	GNPI1_HUMAN	GNPDA1	Glucosamine-6-phosphate isomerase 1	324956	351997	315567	343479	348665	198570		390139	343587	411599	140090	363144	396775	387918	319323
P46934-4	P46934;P46934-3;P46934-4;P46934-2	NEDD4_HUMAN	NEDD4	Isoform 4 of E3 ubiquitin-protein ligase NEDD4	191007	112628	134438	225305					35443.5
P46937;P46937-6;P46937-7;P46937-9	P46937;P46937-3;P46937-2;P46937-4;P46937-5;P46937-6;P46937-7;P46937-8;P46937-9	YAP1_HUMAN	YAP1	Transcriptional coactivator YAP1	179063		158176	184614	111982				73198.9				98064.8
P46939;P46939-2	P46939;P46939-2	UTRN_HUMAN	UTRN	Utrophin	222610	162480	280710	362608	101519	211548	191680	168708	222591	365904	282321		195578	304351	205322
P46940	P46940	IQGA1_HUMAN	IQGAP1	Ras GTPase-activating-like protein IQGAP1	2581600	2014640	2700450	2853370	1968950	1480500	1548200	1533950	1874570	2140060	1704450	1507910	1590550	2622270	2045080	2098260
P46952	P46952	3HAO_HUMAN	HAAO	3-hydroxyanthranilate 3,4-dioxygenase	122511		119245	167557	146922						317808	242884
P46976;P46976-2	P46976;P46976-2	GLYG_HUMAN	GYG1	Glycogenin-1	396689	377517	368195	421617	241809	134989		193959	292054	219028	271779	323034	315639	149181
P46977	P46977;P46977-2	STT3A_HUMAN	STT3A	Dolichyl-diphosphooligosaccharide--protein glycosyltransferase subunit STT3A	630648	897805	719298	566739	385873	815246	751187	998070	848425	708840	485692	535592	494993	835831	509430	668337
P47224	P47224	MSS4_HUMAN	RABIF	Guanine nucleotide exchange factor MSS4	146468	116494	114204	137103	189170			173615	143798	181526	301089	201616	216197	261076
P47736;P47736-2;P47736-4	P47736;P47736-2;P47736-4	RPGP1_HUMAN	RAP1GAP	Rap1 GTPase-activating protein 1	46109.2		49267.6	38575.9
P47755	P47755;P47755-2	CAZA2_HUMAN	CAPZA2	F-actin-capping protein subunit alpha-2	1119820	846330	1049810	1207580	824680	1336910	1209820	1407510	1020750	1166750	1637280	1749060	1011230	808325	784247	1094380
P47756	P47756;P47756-1	CAPZB_HUMAN	CAPZB	F-actin-capping protein subunit beta	961409	780388	976277	988608	897620	737579	824557	754444	858645	760324	909357	1713700	949049	450717	797852	1106870
P47756-1	P47756-1	CAPZB_HUMAN	CAPZB	Isoform 2 of F-actin-capping protein subunit beta	185835	159748	164897	241066					188848		204234
P47895	P47895	AL1A3_HUMAN	ALDH1A3	Retinaldehyde dehydrogenase 3	379790	442322	353618	130235					107069				76992.1
P47897	P47897;P47897-2	SYQ_HUMAN	QARS1	Glutamine--tRNA ligase	481289	407832	471259	437049	599824	305010	335538	357802	436439	512121	360016	393669	728305	732781	556688
P47914	P47914	RL29_HUMAN	RPL29	Large ribosomal subunit protein eL29	1272740	947104	1314320	965603	2340060	205343	81724.4	226445	202671	323616	199783	672879	323127	948434	1109320	982564
P47929	P47929	LEG7_HUMAN	LGALS7	Galectin-7	303882	294716	309026	379709	38500300	330733	376692	465509	244104	572485	1130050	787845	399952	2525520	30107700	3081610
P47985	P47985;P0C7P4	UCRI_HUMAN	UQCRFS1	Cytochrome b-c1 complex subunit Rieske, mitochondrial	547490	548845	569768	486710	685517	360387	460190	521741	517405	445344	734356	728039	841909	615755	979370	727073
P48047	P48047	ATPO_HUMAN	ATP5PO	ATP synthase subunit O, mitochondrial	1233310	1190920	1149370	1101860	1277510	656312	572755	899184	958214	828622	928518	1173260	1316220	674894	1176860	1809750
P48059;P48059-2;P48059-3;P48059-4;P48059-5	P48059;P48059-3;P48059-2;P48059-4;P48059-5	LIMS1_HUMAN	LIMS1	LIM and senescent cell antigen-like-containing domain protein 1	257431	302108	260203	325029	192385				126288	211233	132092	230768	96254.7	142613
P48147	P48147	PPCE_HUMAN	PREP	Prolyl endopeptidase	394455	533127	407596	371014	545238	226906	253077	535868	482257	606130	393562	344009	428560	557391
P48163	P48163;P48163-2	MAOX_HUMAN	ME1	NADP-dependent malic enzyme	216210	184722	213857	268517	902764	121220	149873	120670	210299	356647	286009	359783	169719			420982
[truncated: 4,223 more rows]
